# Supplementary material for: Thyroid hormone regulates distinct paths to maturation in pigment cell lineages
Source: eLife. 2019 May 29;8:e45181. doi: 10.7554/eLife.45181 (PMC6588384; doi:10.7554/eLife.45181)
Supplement: Figure 5—source data 1. [file elife-45181-fig5-data1.csv]

sample	condition	Area
1	dmso	227
1	dmso	772
1	dmso	971
1	dmso	468
1	dmso	515
1	dmso	474
1	dmso	592
1	dmso	750
1	dmso	766
1	dmso	248
1	dmso	1322
1	dmso	1052
1	dmso	652
1	dmso	489
1	dmso	1231
1	dmso	659
1	dmso	834
1	dmso	921
1	dmso	133
1	dmso	514
1	dmso	505
1	dmso	802
1	dmso	1315
1	dmso	1043
1	dmso	1009
1	dmso	761
1	dmso	865
1	dmso	741
1	dmso	662
1	dmso	308
1	dmso	1016
1	dmso	954
1	dmso	811
1	dmso	808
1	dmso	1188
1	dmso	405
1	dmso	625
1	dmso	455
1	dmso	697
1	dmso	932
1	dmso	706
1	dmso	222
1	dmso	703
1	dmso	1098
1	dmso	635
1	dmso	501
1	dmso	999
1	dmso	418
1	dmso	640
1	dmso	782
1	dmso	860
1	dmso	432
1	dmso	368
1	dmso	452
1	dmso	472
1	dmso	424
1	dmso	434
1	dmso	613
1	dmso	798
1	dmso	749
1	dmso	461
1	dmso	391
1	dmso	654
1	dmso	614
1	dmso	472
1	dmso	996
1	dmso	491
1	dmso	304
1	dmso	139
1	dmso	311
1	dmso	557
1	dmso	217
1	dmso	756
1	dmso	69
1	dmso	511
1	dmso	661
1	dmso	859
1	dmso	683
1	dmso	665
1	dmso	552
1	dmso	139
1	dmso	711
1	dmso	758
1	dmso	768
1	dmso	914
1	dmso	489
1	dmso	778
1	dmso	790
1	dmso	473
1	dmso	887
1	dmso	534
1	dmso	1773
1	dmso	1438
1	dmso	692
1	dmso	732
1	dmso	1698
1	dmso	1169
1	dmso	978
1	dmso	1767
1	dmso	1027
1	dmso	613
1	dmso	1441
1	dmso	1177
1	dmso	1314
1	dmso	860
1	dmso	1792
1	dmso	612
1	dmso	890
1	dmso	747
1	dmso	1260
1	dmso	1450
1	dmso	1459
1	dmso	1638
1	dmso	1522
1	dmso	1658
1	dmso	1304
1	dmso	829
1	dmso	1228
1	dmso	1227
1	dmso	776
1	dmso	1436
1	dmso	152
1	dmso	677
1	dmso	1867
1	dmso	840
1	dmso	1399
1	dmso	963
1	dmso	1450
1	dmso	1246
1	dmso	979
1	dmso	1189
1	dmso	1389
2	dmso	35
2	dmso	115
2	dmso	370
2	dmso	519
2	dmso	457
2	dmso	452
2	dmso	634
2	dmso	460
2	dmso	693
2	dmso	592
2	dmso	570
2	dmso	909
2	dmso	287
2	dmso	544
2	dmso	474
2	dmso	738
2	dmso	609
2	dmso	1084
2	dmso	455
2	dmso	862
2	dmso	431
2	dmso	716
2	dmso	35
2	dmso	795
2	dmso	554
2	dmso	580
2	dmso	497
2	dmso	740
2	dmso	656
2	dmso	1038
2	dmso	563
2	dmso	546
2	dmso	474
2	dmso	856
2	dmso	781
2	dmso	994
2	dmso	804
2	dmso	800
2	dmso	896
2	dmso	560
2	dmso	1220
2	dmso	913
2	dmso	677
2	dmso	605
2	dmso	910
2	dmso	859
2	dmso	912
2	dmso	619
2	dmso	707
2	dmso	732
2	dmso	1025
2	dmso	492
2	dmso	1463
2	dmso	726
2	dmso	934
2	dmso	1111
2	dmso	1426
2	dmso	547
2	dmso	737
2	dmso	1023
2	dmso	795
2	dmso	1098
2	dmso	551
2	dmso	1147
2	dmso	122
2	dmso	757
2	dmso	625
2	dmso	683
2	dmso	988
2	dmso	535
2	dmso	776
2	dmso	1186
2	dmso	495
2	dmso	804
2	dmso	1210
2	dmso	852
2	dmso	676
2	dmso	389
2	dmso	739
2	dmso	684
2	dmso	566
2	dmso	739
2	dmso	1024
2	dmso	296
2	dmso	101
2	dmso	726
2	dmso	641
2	dmso	532
2	dmso	727
2	dmso	615
2	dmso	412
2	dmso	584
2	dmso	437
2	dmso	972
2	dmso	579
2	dmso	759
2	dmso	176
2	dmso	639
2	dmso	933
2	dmso	393
2	dmso	642
2	dmso	1298
2	dmso	537
2	dmso	503
2	dmso	472
2	dmso	599
2	dmso	544
2	dmso	706
2	dmso	530
2	dmso	1080
2	dmso	416
2	dmso	551
2	dmso	280
2	dmso	292
2	dmso	928
2	dmso	664
2	dmso	541
2	dmso	780
2	dmso	353
2	dmso	613
2	dmso	530
2	dmso	777
2	dmso	420
2	dmso	700
2	dmso	423
2	dmso	380
2	dmso	481
2	dmso	145
2	dmso	1414
2	dmso	1062
2	dmso	100
2	dmso	302
2	dmso	547
2	dmso	121
2	dmso	485
2	dmso	676
2	dmso	942
2	dmso	294
2	dmso	409
2	dmso	419
2	dmso	489
2	dmso	338
2	dmso	459
2	dmso	578
2	dmso	731
2	dmso	848
2	dmso	1782
2	dmso	1003
2	dmso	757
2	dmso	503
2	dmso	624
2	dmso	780
2	dmso	1073
2	dmso	1165
2	dmso	637
2	dmso	1029
2	dmso	769
2	dmso	1175
2	dmso	1037
2	dmso	532
2	dmso	898
2	dmso	1126
2	dmso	702
2	dmso	680
2	dmso	833
2	dmso	927
2	dmso	1567
2	dmso	1400
2	dmso	888
2	dmso	1296
2	dmso	79
2	dmso	1353
2	dmso	1685
2	dmso	638
2	dmso	611
2	dmso	1102
2	dmso	1330
2	dmso	1875
2	dmso	664
2	dmso	1396
2	dmso	990
2	dmso	918
2	dmso	454
2	dmso	1207
2	dmso	1384
2	dmso	1063
2	dmso	959
2	dmso	1685
2	dmso	1393
2	dmso	1160
2	dmso	1394
2	dmso	255
2	dmso	1045
2	dmso	583
2	dmso	889
2	dmso	909
2	dmso	949
2	dmso	839
2	dmso	930
2	dmso	828
2	dmso	1325
2	dmso	986
2	dmso	1570
2	dmso	1291
2	dmso	988
2	dmso	983
2	dmso	595
2	dmso	1134
2	dmso	609
2	dmso	677
2	dmso	1083
2	dmso	324
2	dmso	1322
2	dmso	578
2	dmso	781
2	dmso	1173
2	dmso	118
2	dmso	809
2	dmso	1119
3	dmso	358
3	dmso	128
3	dmso	231
3	dmso	137
3	dmso	292
3	dmso	453
3	dmso	156
3	dmso	298
3	dmso	220
3	dmso	141
3	dmso	402
3	dmso	300
3	dmso	576
3	dmso	238
3	dmso	345
3	dmso	704
3	dmso	367
3	dmso	125
3	dmso	633
3	dmso	702
3	dmso	941
3	dmso	614
3	dmso	546
3	dmso	235
3	dmso	621
3	dmso	672
3	dmso	445
3	dmso	553
3	dmso	672
3	dmso	616
3	dmso	513
3	dmso	97
3	dmso	448
3	dmso	841
3	dmso	923
3	dmso	522
3	dmso	636
3	dmso	1025
3	dmso	532
3	dmso	873
3	dmso	655
3	dmso	553
3	dmso	1170
3	dmso	555
3	dmso	840
3	dmso	1063
3	dmso	762
3	dmso	979
3	dmso	733
3	dmso	282
3	dmso	945
3	dmso	524
3	dmso	431
3	dmso	337
3	dmso	250
3	dmso	1292
3	dmso	805
3	dmso	822
3	dmso	375
3	dmso	815
3	dmso	140
3	dmso	870
3	dmso	705
3	dmso	539
3	dmso	269
3	dmso	544
3	dmso	843
3	dmso	635
3	dmso	629
3	dmso	546
3	dmso	398
3	dmso	318
3	dmso	813
3	dmso	589
3	dmso	63
3	dmso	670
3	dmso	631
3	dmso	1115
3	dmso	644
3	dmso	948
3	dmso	1032
3	dmso	808
3	dmso	604
3	dmso	710
3	dmso	430
3	dmso	498
3	dmso	437
3	dmso	589
3	dmso	343
3	dmso	593
3	dmso	722
3	dmso	583
3	dmso	662
3	dmso	1020
3	dmso	437
3	dmso	655
3	dmso	325
3	dmso	703
3	dmso	810
3	dmso	297
3	dmso	475
3	dmso	577
3	dmso	628
3	dmso	569
3	dmso	730
3	dmso	599
3	dmso	232
3	dmso	474
3	dmso	284
3	dmso	310
3	dmso	388
3	dmso	284
3	dmso	554
3	dmso	344
3	dmso	436
3	dmso	667
3	dmso	213
3	dmso	530
3	dmso	227
3	dmso	111
3	dmso	307
3	dmso	312
3	dmso	246
3	dmso	320
3	dmso	532
3	dmso	246
3	dmso	422
3	dmso	730
3	dmso	781
3	dmso	365
3	dmso	276
3	dmso	158
3	dmso	304
3	dmso	87
3	dmso	327
3	dmso	460
3	dmso	1413
3	dmso	106
3	dmso	333
3	dmso	596
3	dmso	242
3	dmso	472
3	dmso	182
3	dmso	317
3	dmso	506
3	dmso	1070
3	dmso	921
3	dmso	517
3	dmso	644
3	dmso	522
3	dmso	387
3	dmso	871
3	dmso	218
3	dmso	663
3	dmso	511
3	dmso	969
3	dmso	1289
3	dmso	213
3	dmso	455
3	dmso	392
3	dmso	523
3	dmso	379
3	dmso	421
3	dmso	1046
3	dmso	945
3	dmso	1190
3	dmso	736
3	dmso	535
3	dmso	1073
3	dmso	487
3	dmso	537
3	dmso	295
3	dmso	855
3	dmso	832
3	dmso	820
3	dmso	725
3	dmso	571
3	dmso	965
3	dmso	1230
3	dmso	1813
3	dmso	1003
3	dmso	1034
3	dmso	751
3	dmso	1095
3	dmso	1042
3	dmso	1158
3	dmso	879
3	dmso	1411
3	dmso	1989
3	dmso	626
3	dmso	1324
3	dmso	150
3	dmso	1319
3	dmso	1230
3	dmso	1146
3	dmso	947
3	dmso	218
3	dmso	638
3	dmso	284
3	dmso	546
3	dmso	1204
3	dmso	667
3	dmso	663
3	dmso	511
3	dmso	1480
3	dmso	972
3	dmso	1621
3	dmso	1215
3	dmso	876
3	dmso	798
3	dmso	1478
3	dmso	910
3	dmso	680
3	dmso	865
3	dmso	684
3	dmso	1255
3	dmso	912
3	dmso	1440
3	dmso	1330
3	dmso	1648
3	dmso	604
3	dmso	714
3	dmso	438
3	dmso	812
3	dmso	1136
3	dmso	972
3	dmso	1255
3	dmso	1271
3	dmso	685
3	dmso	837
4	dmso	696
4	dmso	492
4	dmso	917
4	dmso	666
4	dmso	432
4	dmso	504
4	dmso	811
4	dmso	568
4	dmso	475
4	dmso	838
4	dmso	863
4	dmso	519
4	dmso	719
4	dmso	497
4	dmso	1068
4	dmso	805
4	dmso	545
4	dmso	598
4	dmso	657
4	dmso	213
4	dmso	1007
4	dmso	967
4	dmso	1285
4	dmso	618
4	dmso	854
4	dmso	962
4	dmso	727
4	dmso	856
4	dmso	859
4	dmso	1050
4	dmso	1005
4	dmso	822
4	dmso	1413
4	dmso	473
4	dmso	619
4	dmso	681
4	dmso	948
4	dmso	832
4	dmso	751
4	dmso	1250
4	dmso	212
4	dmso	606
4	dmso	1083
4	dmso	979
4	dmso	688
4	dmso	881
4	dmso	1130
4	dmso	1032
4	dmso	1364
4	dmso	842
4	dmso	396
4	dmso	1019
4	dmso	1145
4	dmso	930
4	dmso	797
4	dmso	697
4	dmso	838
4	dmso	1013
4	dmso	918
4	dmso	1089
4	dmso	780
4	dmso	1071
4	dmso	959
4	dmso	748
4	dmso	747
4	dmso	828
4	dmso	936
4	dmso	1193
4	dmso	1203
4	dmso	632
4	dmso	903
4	dmso	886
4	dmso	706
4	dmso	993
4	dmso	808
4	dmso	746
4	dmso	970
4	dmso	504
4	dmso	436
4	dmso	507
4	dmso	602
4	dmso	796
4	dmso	541
4	dmso	249
4	dmso	1142
4	dmso	823
4	dmso	963
4	dmso	1025
4	dmso	941
4	dmso	265
4	dmso	625
4	dmso	775
4	dmso	880
4	dmso	681
4	dmso	510
4	dmso	432
4	dmso	600
4	dmso	348
4	dmso	881
4	dmso	426
4	dmso	905
4	dmso	468
4	dmso	308
4	dmso	1133
4	dmso	462
4	dmso	666
4	dmso	255
4	dmso	784
4	dmso	294
4	dmso	287
4	dmso	162
4	dmso	106
4	dmso	27
4	dmso	301
4	dmso	219
4	dmso	66
4	dmso	159
4	dmso	819
4	dmso	775
4	dmso	181
4	dmso	1115
4	dmso	478
4	dmso	1067
4	dmso	94
4	dmso	61
4	dmso	399
4	dmso	638
4	dmso	1116
4	dmso	1381
4	dmso	651
4	dmso	142
4	dmso	603
4	dmso	1613
4	dmso	796
4	dmso	736
4	dmso	530
4	dmso	975
4	dmso	593
4	dmso	861
4	dmso	1580
4	dmso	1029
4	dmso	1102
4	dmso	982
4	dmso	1419
4	dmso	958
4	dmso	1435
4	dmso	1434
4	dmso	1183
4	dmso	1185
4	dmso	1420
4	dmso	1276
4	dmso	674
4	dmso	1551
4	dmso	1491
4	dmso	560
4	dmso	1571
4	dmso	404
4	dmso	1317
4	dmso	549
4	dmso	1737
4	dmso	841
4	dmso	1621
4	dmso	514
4	dmso	1105
4	dmso	1373
4	dmso	1800
4	dmso	1672
4	dmso	1885
4	dmso	83
4	dmso	693
4	dmso	93
5	dmso	142
5	dmso	152
5	dmso	492
5	dmso	254
5	dmso	304
5	dmso	162
5	dmso	74
5	dmso	201
5	dmso	158
5	dmso	318
5	dmso	436
5	dmso	576
5	dmso	262
5	dmso	350
5	dmso	711
5	dmso	345
5	dmso	377
5	dmso	369
5	dmso	739
5	dmso	642
5	dmso	635
5	dmso	142
5	dmso	580
5	dmso	246
5	dmso	916
5	dmso	660
5	dmso	708
5	dmso	456
5	dmso	521
5	dmso	592
5	dmso	661
5	dmso	107
5	dmso	734
5	dmso	861
5	dmso	544
5	dmso	467
5	dmso	632
5	dmso	951
5	dmso	537
5	dmso	1068
5	dmso	896
5	dmso	692
5	dmso	580
5	dmso	1142
5	dmso	836
5	dmso	1074
5	dmso	577
5	dmso	288
5	dmso	787
5	dmso	788
5	dmso	999
5	dmso	977
5	dmso	542
5	dmso	361
5	dmso	460
5	dmso	282
5	dmso	1329
5	dmso	908
5	dmso	847
5	dmso	409
5	dmso	863
5	dmso	171
5	dmso	890
5	dmso	291
5	dmso	574
5	dmso	741
5	dmso	555
5	dmso	660
5	dmso	872
5	dmso	560
5	dmso	823
5	dmso	421
5	dmso	657
5	dmso	343
5	dmso	834
5	dmso	783
5	dmso	734
5	dmso	696
5	dmso	1115
5	dmso	629
5	dmso	863
5	dmso	450
5	dmso	968
5	dmso	630
5	dmso	469
5	dmso	752
5	dmso	599
5	dmso	525
5	dmso	370
5	dmso	622
5	dmso	600
5	dmso	646
5	dmso	737
5	dmso	478
5	dmso	343
5	dmso	1038
5	dmso	883
5	dmso	703
5	dmso	293
5	dmso	668
5	dmso	594
5	dmso	482
5	dmso	585
5	dmso	624
5	dmso	730
5	dmso	308
5	dmso	483
5	dmso	402
5	dmso	258
5	dmso	612
5	dmso	347
5	dmso	283
5	dmso	619
5	dmso	471
5	dmso	346
5	dmso	680
5	dmso	231
5	dmso	332
5	dmso	345
5	dmso	242
5	dmso	557
5	dmso	248
5	dmso	581
5	dmso	278
5	dmso	337
5	dmso	112
5	dmso	726
5	dmso	786
5	dmso	377
5	dmso	421
5	dmso	172
5	dmso	297
5	dmso	309
5	dmso	1418
5	dmso	93
5	dmso	866
5	dmso	115
5	dmso	25
5	dmso	362
5	dmso	248
5	dmso	507
5	dmso	627
5	dmso	327
5	dmso	194
5	dmso	529
5	dmso	1107
5	dmso	959
5	dmso	643
5	dmso	574
5	dmso	843
5	dmso	241
5	dmso	422
5	dmso	566
5	dmso	536
5	dmso	977
5	dmso	676
5	dmso	1290
5	dmso	487
5	dmso	222
5	dmso	451
5	dmso	405
5	dmso	1055
5	dmso	526
5	dmso	411
5	dmso	1234
5	dmso	1137
5	dmso	751
5	dmso	551
5	dmso	956
5	dmso	494
5	dmso	573
5	dmso	307
5	dmso	907
5	dmso	887
5	dmso	594
5	dmso	748
5	dmso	828
5	dmso	1806
5	dmso	1285
5	dmso	1086
5	dmso	1076
5	dmso	1033
5	dmso	964
5	dmso	1989
5	dmso	787
5	dmso	1178
5	dmso	917
5	dmso	1079
5	dmso	162
5	dmso	1368
5	dmso	668
5	dmso	1356
5	dmso	1243
5	dmso	247
5	dmso	320
5	dmso	962
5	dmso	1184
5	dmso	1199
5	dmso	661
5	dmso	718
5	dmso	582
5	dmso	689
5	dmso	523
5	dmso	993
5	dmso	1661
5	dmso	917
5	dmso	1472
5	dmso	1261
5	dmso	1502
5	dmso	935
5	dmso	690
5	dmso	890
5	dmso	883
5	dmso	1254
5	dmso	941
5	dmso	722
5	dmso	1466
5	dmso	1324
5	dmso	1652
5	dmso	654
5	dmso	1059
5	dmso	741
5	dmso	866
5	dmso	1198
5	dmso	456
5	dmso	1299
5	dmso	1269
5	dmso	1022
5	dmso	712
5	dmso	891
6	dmso	430
6	dmso	725
6	dmso	755
6	dmso	688
6	dmso	451
6	dmso	771
6	dmso	909
6	dmso	882
6	dmso	1155
6	dmso	561
6	dmso	1405
6	dmso	947
6	dmso	892
6	dmso	257
6	dmso	919
6	dmso	751
6	dmso	574
6	dmso	624
6	dmso	1202
6	dmso	875
6	dmso	871
6	dmso	1196
6	dmso	1223
6	dmso	1189
6	dmso	1338
6	dmso	569
6	dmso	1360
6	dmso	1020
6	dmso	1097
6	dmso	1405
6	dmso	793
6	dmso	896
6	dmso	1293
6	dmso	1075
6	dmso	220
6	dmso	884
6	dmso	679
6	dmso	746
6	dmso	29
6	dmso	181
6	dmso	891
6	dmso	1668
6	dmso	1120
6	dmso	1435
6	dmso	1106
6	dmso	1516
6	dmso	1036
6	dmso	1521
6	dmso	1221
6	dmso	1400
6	dmso	1317
6	dmso	1329
6	dmso	170
6	dmso	156
6	dmso	848
6	dmso	681
6	dmso	68
6	dmso	1012
6	dmso	947
6	dmso	650
6	dmso	813
6	dmso	1034
6	dmso	808
6	dmso	290
6	dmso	1115
6	dmso	509
6	dmso	1749
6	dmso	882
6	dmso	1279
6	dmso	1240
6	dmso	1209
6	dmso	1424
6	dmso	956
6	dmso	202
6	dmso	1616
6	dmso	1093
6	dmso	648
6	dmso	850
6	dmso	478
6	dmso	341
6	dmso	620
6	dmso	530
6	dmso	674
6	dmso	1008
6	dmso	917
6	dmso	1497
6	dmso	554
6	dmso	349
6	dmso	407
6	dmso	803
6	dmso	1076
6	dmso	408
6	dmso	1528
6	dmso	222
6	dmso	468
6	dmso	1897
6	dmso	846
6	dmso	535
6	dmso	385
6	dmso	821
6	dmso	419
6	dmso	910
6	dmso	197
6	dmso	65
6	dmso	572
6	dmso	736
6	dmso	485
6	dmso	1347
6	dmso	385
6	dmso	409
6	dmso	315
6	dmso	300
6	dmso	251
6	dmso	40
6	dmso	91
6	dmso	747
6	dmso	29
6	dmso	732
6	dmso	1687
6	dmso	200
6	dmso	672
6	dmso	310
6	dmso	111
6	dmso	833
6	dmso	151
6	dmso	112
6	dmso	703
6	dmso	1638
6	dmso	1025
6	dmso	795
6	dmso	1445
6	dmso	498
6	dmso	165
6	dmso	1018
6	dmso	705
6	dmso	2403
6	dmso	656
6	dmso	909
6	dmso	397
6	dmso	846
6	dmso	907
6	dmso	303
6	dmso	738
6	dmso	1800
6	dmso	885
6	dmso	492
6	dmso	693
6	dmso	687
6	dmso	1484
6	dmso	178
6	dmso	915
6	dmso	1206
6	dmso	297
6	dmso	728
6	dmso	1069
6	dmso	1256
6	dmso	180
6	dmso	2788
6	dmso	1259
6	dmso	1892
6	dmso	1151
6	dmso	1366
6	dmso	1147
6	dmso	1383
6	dmso	600
6	dmso	1629
6	dmso	1744
6	dmso	36
6	dmso	991
6	dmso	2218
6	dmso	1970
6	dmso	462
6	dmso	866
6	dmso	1309
6	dmso	879
6	dmso	214
6	dmso	1848
6	dmso	238
6	dmso	1972
6	dmso	1752
6	dmso	1151
6	dmso	1417
6	dmso	451
6	dmso	1891
6	dmso	1671
6	dmso	66
6	dmso	1086
6	dmso	1154
6	dmso	1068
6	dmso	2680
6	dmso	2346
6	dmso	158
6	dmso	535
6	dmso	1862
6	dmso	740
6	dmso	267
6	dmso	1097
6	dmso	411
7	mtz	469
7	mtz	631
7	mtz	174
7	mtz	608
7	mtz	915
7	mtz	954
7	mtz	923
7	mtz	550
7	mtz	1004
7	mtz	352
7	mtz	374
7	mtz	190
7	mtz	1135
7	mtz	110
7	mtz	516
7	mtz	1091
7	mtz	886
7	mtz	659
7	mtz	481
7	mtz	931
7	mtz	828
7	mtz	810
7	mtz	631
7	mtz	343
7	mtz	645
7	mtz	580
7	mtz	966
7	mtz	123
7	mtz	1295
7	mtz	527
7	mtz	682
7	mtz	759
7	mtz	772
7	mtz	438
7	mtz	779
7	mtz	398
7	mtz	240
7	mtz	162
7	mtz	415
7	mtz	977
7	mtz	298
7	mtz	480
7	mtz	207
7	mtz	368
7	mtz	572
7	mtz	395
7	mtz	267
7	mtz	288
7	mtz	299
7	mtz	76
7	mtz	252
7	mtz	401
7	mtz	582
7	mtz	272
7	mtz	32
7	mtz	361
7	mtz	949
7	mtz	448
7	mtz	245
7	mtz	285
7	mtz	633
7	mtz	132
7	mtz	58
7	mtz	425
7	mtz	209
7	mtz	107
7	mtz	242
7	mtz	353
7	mtz	359
7	mtz	208
7	mtz	218
7	mtz	142
7	mtz	418
7	mtz	470
7	mtz	448
7	mtz	68
7	mtz	213
7	mtz	210
7	mtz	206
7	mtz	452
7	mtz	291
7	mtz	97
7	mtz	303
7	mtz	359
7	mtz	321
7	mtz	324
7	mtz	460
7	mtz	418
7	mtz	366
7	mtz	324
7	mtz	418
7	mtz	244
7	mtz	782
7	mtz	367
7	mtz	344
7	mtz	359
7	mtz	240
7	mtz	525
7	mtz	397
7	mtz	496
7	mtz	713
7	mtz	779
7	mtz	432
7	mtz	567
7	mtz	316
7	mtz	518
7	mtz	670
7	mtz	336
7	mtz	496
7	mtz	132
7	mtz	417
7	mtz	315
7	mtz	273
7	mtz	238
7	mtz	632
7	mtz	550
7	mtz	567
7	mtz	445
7	mtz	321
7	mtz	548
7	mtz	914
7	mtz	305
7	mtz	276
7	mtz	248
7	mtz	333
7	mtz	707
7	mtz	610
7	mtz	707
7	mtz	219
7	mtz	218
7	mtz	554
7	mtz	489
7	mtz	152
7	mtz	41
7	mtz	139
7	mtz	240
7	mtz	350
7	mtz	139
7	mtz	388
7	mtz	240
7	mtz	165
7	mtz	388
7	mtz	548
7	mtz	141
7	mtz	109
7	mtz	400
7	mtz	86
7	mtz	294
7	mtz	404
7	mtz	469
7	mtz	195
7	mtz	123
7	mtz	503
7	mtz	433
7	mtz	726
7	mtz	541
7	mtz	548
7	mtz	175
7	mtz	73
7	mtz	192
7	mtz	442
7	mtz	395
7	mtz	81
7	mtz	165
7	mtz	557
7	mtz	174
7	mtz	635
7	mtz	476
7	mtz	412
7	mtz	307
7	mtz	372
7	mtz	867
7	mtz	700
7	mtz	474
7	mtz	482
7	mtz	28
7	mtz	269
7	mtz	403
7	mtz	454
7	mtz	426
7	mtz	51
7	mtz	683
7	mtz	520
7	mtz	319
7	mtz	341
7	mtz	529
7	mtz	112
7	mtz	393
7	mtz	887
7	mtz	587
7	mtz	379
7	mtz	686
7	mtz	755
7	mtz	665
7	mtz	606
7	mtz	559
7	mtz	722
7	mtz	1034
7	mtz	563
7	mtz	682
7	mtz	522
7	mtz	445
7	mtz	1238
7	mtz	709
7	mtz	268
7	mtz	467
7	mtz	299
7	mtz	772
7	mtz	395
7	mtz	601
7	mtz	424
7	mtz	531
7	mtz	501
7	mtz	453
7	mtz	721
7	mtz	840
7	mtz	416
7	mtz	508
7	mtz	1431
7	mtz	623
7	mtz	833
7	mtz	1111
7	mtz	1603
7	mtz	1062
7	mtz	1149
7	mtz	437
7	mtz	1211
7	mtz	933
7	mtz	952
7	mtz	1623
7	mtz	1364
7	mtz	831
7	mtz	1551
7	mtz	752
7	mtz	182
7	mtz	950
7	mtz	34
7	mtz	721
7	mtz	1981
7	mtz	2681
7	mtz	812
7	mtz	1304
7	mtz	1378
7	mtz	2116
7	mtz	2383
7	mtz	1337
7	mtz	1608
7	mtz	1334
7	mtz	31
7	mtz	788
7	mtz	771
7	mtz	1105
7	mtz	2030
7	mtz	960
7	mtz	880
7	mtz	383
7	mtz	836
7	mtz	968
8	mtz	894
8	mtz	594
8	mtz	262
8	mtz	519
8	mtz	436
8	mtz	1149
8	mtz	1269
8	mtz	72
8	mtz	447
8	mtz	1423
8	mtz	486
8	mtz	1172
8	mtz	661
8	mtz	678
8	mtz	1652
8	mtz	1557
8	mtz	63
8	mtz	661
8	mtz	587
8	mtz	917
8	mtz	179
8	mtz	967
8	mtz	242
8	mtz	808
8	mtz	50
8	mtz	39
8	mtz	123
8	mtz	906
8	mtz	504
8	mtz	118
8	mtz	1046
8	mtz	665
8	mtz	192
8	mtz	231
8	mtz	94
8	mtz	114
8	mtz	777
8	mtz	232
8	mtz	859
8	mtz	278
8	mtz	722
8	mtz	1320
8	mtz	272
8	mtz	102
8	mtz	408
8	mtz	225
8	mtz	745
8	mtz	1462
8	mtz	122
8	mtz	63
8	mtz	217
8	mtz	994
8	mtz	1465
8	mtz	597
8	mtz	296
8	mtz	460
8	mtz	545
8	mtz	1496
8	mtz	168
8	mtz	324
8	mtz	937
8	mtz	536
8	mtz	511
8	mtz	1105
8	mtz	246
8	mtz	437
8	mtz	1114
8	mtz	667
8	mtz	371
8	mtz	675
8	mtz	364
8	mtz	44
8	mtz	520
8	mtz	326
8	mtz	543
8	mtz	428
8	mtz	1316
8	mtz	364
8	mtz	807
8	mtz	314
8	mtz	643
8	mtz	399
8	mtz	498
8	mtz	323
8	mtz	1103
8	mtz	758
8	mtz	445
8	mtz	504
8	mtz	385
8	mtz	654
8	mtz	489
8	mtz	259
8	mtz	531
8	mtz	292
8	mtz	524
8	mtz	421
8	mtz	266
8	mtz	244
8	mtz	279
8	mtz	234
8	mtz	298
8	mtz	376
8	mtz	592
8	mtz	305
8	mtz	282
8	mtz	179
8	mtz	616
8	mtz	36
8	mtz	263
8	mtz	418
8	mtz	447
8	mtz	234
8	mtz	322
8	mtz	313
8	mtz	391
8	mtz	379
8	mtz	246
8	mtz	1259
8	mtz	62
8	mtz	65
8	mtz	262
8	mtz	189
8	mtz	43
8	mtz	131
8	mtz	189
8	mtz	275
8	mtz	61
8	mtz	367
8	mtz	584
8	mtz	29
8	mtz	191
8	mtz	653
8	mtz	264
8	mtz	376
8	mtz	363
8	mtz	510
8	mtz	128
8	mtz	26
8	mtz	312
8	mtz	111
8	mtz	223
8	mtz	262
8	mtz	46
8	mtz	286
8	mtz	937
8	mtz	98
8	mtz	275
8	mtz	585
8	mtz	324
8	mtz	511
8	mtz	723
8	mtz	1019
8	mtz	61
8	mtz	1429
8	mtz	1152
8	mtz	248
8	mtz	584
8	mtz	278
8	mtz	1074
8	mtz	427
8	mtz	466
8	mtz	43
8	mtz	148
8	mtz	89
8	mtz	719
8	mtz	727
8	mtz	320
8	mtz	154
8	mtz	651
8	mtz	366
8	mtz	362
8	mtz	69
8	mtz	983
8	mtz	373
8	mtz	41
8	mtz	1782
8	mtz	461
8	mtz	979
8	mtz	363
8	mtz	145
8	mtz	150
8	mtz	178
8	mtz	415
8	mtz	619
8	mtz	94
8	mtz	516
8	mtz	164
8	mtz	143
8	mtz	694
8	mtz	263
8	mtz	365
8	mtz	1770
8	mtz	227
8	mtz	742
8	mtz	554
8	mtz	1292
8	mtz	858
8	mtz	773
8	mtz	473
8	mtz	537
8	mtz	648
8	mtz	1085
8	mtz	621
8	mtz	707
8	mtz	532
8	mtz	1246
8	mtz	582
8	mtz	315
8	mtz	972
8	mtz	754
8	mtz	709
8	mtz	1299
8	mtz	676
8	mtz	767
8	mtz	723
8	mtz	351
8	mtz	1950
8	mtz	291
8	mtz	431
8	mtz	660
8	mtz	1812
8	mtz	816
8	mtz	876
8	mtz	842
8	mtz	272
8	mtz	579
8	mtz	511
8	mtz	44
8	mtz	682
8	mtz	1703
8	mtz	2727
8	mtz	1927
8	mtz	790
8	mtz	2359
8	mtz	1579
8	mtz	148
8	mtz	402
8	mtz	968
8	mtz	485
8	mtz	865
8	mtz	1637
8	mtz	1050
8	mtz	131
8	mtz	1869
8	mtz	1158
8	mtz	1834
8	mtz	162
8	mtz	72
8	mtz	156
8	mtz	1007
9	mtz	768
9	mtz	251
9	mtz	552
9	mtz	442
9	mtz	369
9	mtz	1084
9	mtz	62
9	mtz	1284
9	mtz	660
9	mtz	320
9	mtz	267
9	mtz	232
9	mtz	436
9	mtz	330
9	mtz	896
9	mtz	653
9	mtz	124
9	mtz	851
9	mtz	427
9	mtz	437
9	mtz	182
9	mtz	788
9	mtz	428
9	mtz	78
9	mtz	782
9	mtz	637
9	mtz	448
9	mtz	110
9	mtz	433
9	mtz	173
9	mtz	666
9	mtz	726
9	mtz	99
9	mtz	400
9	mtz	32
9	mtz	62
9	mtz	321
9	mtz	1048
9	mtz	521
9	mtz	787
9	mtz	216
9	mtz	792
9	mtz	246
9	mtz	886
9	mtz	377
9	mtz	496
9	mtz	1171
9	mtz	770
9	mtz	405
9	mtz	389
9	mtz	503
9	mtz	209
9	mtz	544
9	mtz	315
9	mtz	204
9	mtz	681
9	mtz	716
9	mtz	69
9	mtz	353
9	mtz	519
9	mtz	504
9	mtz	371
9	mtz	561
9	mtz	639
9	mtz	596
9	mtz	787
9	mtz	464
9	mtz	392
9	mtz	619
9	mtz	603
9	mtz	284
9	mtz	468
9	mtz	251
9	mtz	211
9	mtz	395
9	mtz	383
9	mtz	720
9	mtz	559
9	mtz	372
9	mtz	693
9	mtz	438
9	mtz	611
9	mtz	160
9	mtz	745
9	mtz	305
9	mtz	231
9	mtz	715
9	mtz	292
9	mtz	213
9	mtz	330
9	mtz	269
9	mtz	113
9	mtz	592
9	mtz	379
9	mtz	679
9	mtz	456
9	mtz	473
9	mtz	324
9	mtz	872
9	mtz	521
9	mtz	416
9	mtz	453
9	mtz	573
9	mtz	466
9	mtz	234
9	mtz	446
9	mtz	622
9	mtz	620
9	mtz	430
9	mtz	259
9	mtz	293
9	mtz	303
9	mtz	834
9	mtz	162
9	mtz	348
9	mtz	841
9	mtz	296
9	mtz	679
9	mtz	160
9	mtz	296
9	mtz	187
9	mtz	503
9	mtz	311
9	mtz	102
9	mtz	516
9	mtz	672
9	mtz	1648
9	mtz	155
9	mtz	265
9	mtz	221
9	mtz	691
9	mtz	461
9	mtz	172
9	mtz	273
9	mtz	290
9	mtz	384
9	mtz	293
9	mtz	498
9	mtz	1038
9	mtz	387
9	mtz	577
9	mtz	344
9	mtz	306
9	mtz	405
9	mtz	446
9	mtz	160
9	mtz	229
9	mtz	1388
9	mtz	348
9	mtz	547
9	mtz	189
9	mtz	354
9	mtz	358
9	mtz	293
9	mtz	597
9	mtz	509
9	mtz	109
9	mtz	178
9	mtz	385
9	mtz	207
9	mtz	440
9	mtz	489
9	mtz	693
9	mtz	789
9	mtz	749
9	mtz	645
9	mtz	997
9	mtz	1140
9	mtz	646
9	mtz	381
9	mtz	595
9	mtz	901
9	mtz	314
9	mtz	204
9	mtz	833
9	mtz	457
9	mtz	219
9	mtz	1051
9	mtz	633
9	mtz	444
9	mtz	295
9	mtz	763
9	mtz	84
9	mtz	1000
9	mtz	462
9	mtz	55
9	mtz	208
9	mtz	622
9	mtz	834
9	mtz	345
9	mtz	788
9	mtz	806
9	mtz	501
9	mtz	437
9	mtz	861
9	mtz	466
9	mtz	2054
9	mtz	85
9	mtz	618
9	mtz	1401
9	mtz	257
9	mtz	723
9	mtz	561
9	mtz	198
9	mtz	553
9	mtz	647
9	mtz	533
9	mtz	613
9	mtz	478
9	mtz	292
9	mtz	414
9	mtz	323
9	mtz	308
9	mtz	469
9	mtz	1219
9	mtz	419
9	mtz	426
9	mtz	1235
9	mtz	141
9	mtz	79
9	mtz	697
9	mtz	413
9	mtz	1476
9	mtz	905
9	mtz	495
9	mtz	337
9	mtz	916
9	mtz	876
9	mtz	936
9	mtz	380
9	mtz	490
9	mtz	197
9	mtz	463
9	mtz	1436
9	mtz	926
9	mtz	558
9	mtz	1158
9	mtz	63
9	mtz	1555
9	mtz	629
9	mtz	354
9	mtz	1304
9	mtz	439
9	mtz	130
9	mtz	962
9	mtz	814
9	mtz	1947
9	mtz	1526
9	mtz	1122
9	mtz	276
9	mtz	1316
9	mtz	402
9	mtz	664
9	mtz	151
9	mtz	168
10	mtz	287
10	mtz	47
10	mtz	503
10	mtz	237
10	mtz	523
10	mtz	745
10	mtz	375
10	mtz	49
10	mtz	456
10	mtz	930
10	mtz	227
10	mtz	596
10	mtz	57
10	mtz	205
10	mtz	594
10	mtz	647
10	mtz	620
10	mtz	905
10	mtz	166
10	mtz	518
10	mtz	326
10	mtz	666
10	mtz	230
10	mtz	411
10	mtz	615
10	mtz	702
10	mtz	812
10	mtz	411
10	mtz	187
10	mtz	313
10	mtz	493
10	mtz	34
10	mtz	886
10	mtz	339
10	mtz	323
10	mtz	115
10	mtz	355
10	mtz	266
10	mtz	347
10	mtz	467
10	mtz	307
10	mtz	888
10	mtz	205
10	mtz	225
10	mtz	42
10	mtz	173
10	mtz	169
10	mtz	529
10	mtz	421
10	mtz	327
10	mtz	779
10	mtz	462
10	mtz	444
10	mtz	359
10	mtz	477
10	mtz	461
[truncated: 723 more rows]
