# Supplementary material for: Thyroid hormone regulates distinct paths to maturation in pigment cell lineages
Source: eLife. 2019 May 29;8:e45181. doi: 10.7554/eLife.45181 (PMC6588384; doi:10.7554/eLife.45181)
Supplement: Figure 5—source data 2. [file elife-45181-fig5-data2.csv]

condition	sample	SSL	percent.binucleate
dmso	dorsal.1	12	0.70
dmso	ventral.1	12	0.83
dmso	dorsal.2	12	0.72
dmso	dorsal.3	11.5	0.61
dmso	dorsal.4	13	0.61
dmso	ventral.4	13	0.73
mtz	dorsal.2	12	0.20
mtz	ventral.2	12	0.11
mtz	dorsal.3	12	0.23
mtz	ventral.3	12	0.22
mtz	dorsal.4	13	0.27
mtz	ventral.4	13	0.29
