# Supplementary material for: Thyroid hormone regulates distinct paths to maturation in pigment cell lineages
Source: eLife. 2019 May 29;8:e45181. doi: 10.7554/eLife.45181 (PMC6588384; doi:10.7554/eLife.45181)
Supplement: Figure 5—figure supplement 1—source data 1. [file elife-45181-fig5-figsupp1-data1.csv]

condition	mel_count	normalized.lysotracker.mean	FSC.mean
dmso	3177	0.974362934	82075
dmso	5282	0.954440154	86276
dmso	5610	1.534362934	89040
dmso	3266	1.412207689	89363
dmso	3088	1.181529925	90679
mtz	12770	0.94980695	78858
mtz	26561	0.682471042	76833
mtz	14121	0.904092664	77665
mtz	16041	0.694807769	82014
mtz	17759	0.711850971	78643
