# Supplementary material for: Thyroid hormone regulates distinct paths to maturation in pigment cell lineages
Source: eLife. 2019 May 29;8:e45181. doi: 10.7554/eLife.45181 (PMC6588384; doi:10.7554/eLife.45181)
Supplement: Figure 5—figure supplement 1—source data 2. [file elife-45181-fig5-figsupp1-data2.csv]

condition	stage	SSL	percent.binucleate
dmso	PB	7.2	0.24
dmso	PB	7.2	0.1
dmso	PB	7.2	0.25
dmso	PB	7.2	0.24
dmso	PB	7.2	0.18
dmso	J	11	0.51
dmso	J	11	0.49
dmso	J	11	0.57
dmso	J	11	0.6
dmso	J	11	0.53
