# Supplementary material for: Thyroid hormone regulates distinct paths to maturation in pigment cell lineages
Source: eLife. 2019 May 29;8:e45181. doi: 10.7554/eLife.45181 (PMC6588384; doi:10.7554/eLife.45181)
Supplement: Figure 6—figure supplement 1—source data 1. [file elife-45181-fig6-figsupp1-data1.csv]

condition	lipid droplets
dmso	1
dmso	0
dmso	1
dmso	0
dmso	0
dmso	0
dmso	1
dmso	0
dmso	1
dmso	0
dmso	1
dmso	0
dmso	0
dmso	1
dmso	0
dmso	0
dmso	0
dmso	0
dmso	1
dmso	0
dmso	0
dmso	0
dmso	0
dmso	0
dmso	1
dmso	0
dmso	0
dmso	1
dmso	0
dmso	0
dmso	0
dmso	0
dmso	0
dmso	0
dmso	1
dmso	1
dmso	0
dmso	0
dmso	0
dmso	0
dmso	0
dmso	0
dmso	1
dmso	1
dmso	0
dmso	0
dmso	0
dmso	0
dmso	0
dmso	0
dmso	1
dmso	0
dmso	0
dmso	1
dmso	1
dmso	1
dmso	1
dmso	0
dmso	0
dmso	0
dmso	0
dmso	0
dmso	0
dmso	1
dmso	1
dmso	0
dmso	0
dmso	1
dmso	1
dmso	0
dmso	0
dmso	0
dmso	1
dmso	1
dmso	0
dmso	0
dmso	0
dmso	1
dmso	0
dmso	1
dmso	0
dmso	0
dmso	1
dmso	0
dmso	0
dmso	0
dmso	1
dmso	0
dmso	0
dmso	0
dmso	1
dmso	0
dmso	0
dmso	0
dmso	0
dmso	0
dmso	1
dmso	0
dmso	0
dmso	0
dmso	0
dmso	1
dmso	0
dmso	0
dmso	0
dmso	0
dmso	0
dmso	0
dmso	1
dmso	1
dmso	0
dmso	0
dmso	0
mtz	0
mtz	0
mtz	0
mtz	0
mtz	0
mtz	0
mtz	0
mtz	0
mtz	0
mtz	0
mtz	0
mtz	0
mtz	0
mtz	0
mtz	0
mtz	0
mtz	0
mtz	0
mtz	0
mtz	0
mtz	0
mtz	0
mtz	0
mtz	0
mtz	0
mtz	0
mtz	0
mtz	0
mtz	0
mtz	0
mtz	0
mtz	0
mtz	0
mtz	0
mtz	0
mtz	0
mtz	0
mtz	0
mtz	0
mtz	0
mtz	0
mtz	0
mtz	0
mtz	0
mtz	0
mtz	0
mtz	0
mtz	0
