# Supplementary material for: Thyroid hormone regulates distinct paths to maturation in pigment cell lineages
Source: eLife. 2019 May 29;8:e45181. doi: 10.7554/eLife.45181 (PMC6588384; doi:10.7554/eLife.45181)
Supplement: Figure 7—source data 1. [file elife-45181-fig7-data1.csv]

sample	xanthophore.number	melanophore.number
euthyroid_ctrl	130	268
euthyroid_ctrl	68	188
euthyroid_ctrl	105	180
euthyroid_ctrl	217	308
euthyroid_ctrl	195	359
euthyroid_ctrl	156	300
euthyroid_ctrl	132	230
euthyroid_ctrl	154	172
euthyroid_ctrl	142	215
euthyroid_ctrl	198	324
euthyroid_ctrl	180	185
euthyroid_ctrl	195	304
euthyroid_ctrl	180	278
euthyroid_ctrl	130	190
hypothyroid_wt	10	508
hypothyroid_wt	2	358
hypothyroid_wt	48	428
hypothyroid_wt	0	290
hypothyroid_wt	4	412
hypothyroid_wt	30	335
hypothyroid_wt	0	270
hypothyroid_wt	0	330
hypothyroid_wt	2	314
hypothyroid_wt	2.5	230
hypothyroid_wt	3	355
hypothyroid_wt	4	330
hypothyroid_wt	0	425
hypothyroid_wt	12	428
hypothyroid_wt	55	320
hypothyroid_thrab	132	378
hypothyroid_thrab	27.5	410
hypothyroid_thrab	3	300
hypothyroid_thrab	77	245
hypothyroid_thrab	5	242
hypothyroid_thrab	8	177
hypothyroid_thrab	90	310
hypothyroid_thrab	173	355
hypothyroid_thrab	225
hypothyroid_thrab	108	255
hypothyroid_thrab	18	244
hypothyroid_thrab	0	300
hypothyroid_thrab	33	250
hypothyroid_thrab	52	237
hypothyroid_thrab	10	276
hypothyroid_thrab_thraa	80	322
hypothyroid_thrab_thraa	45	341
hypothyroid_thrab_thraa	62	216
hypothyroid_thrab_thraa	102	316
hypothyroid_thrab_thraa	90	261
hypothyroid_thrab_thraa	42	247
hypothyroid_thrab_thraa	45	177
hypothyroid_thraa_thrab_thrb	165	329
hypothyroid_thraa_thrab_thrb	145	328
hypothyroid_thraa_thrab_thrb	185	320
hypothyroid_thraa_thrab_thrb	135	293
hypothyroid_thraa_thrab_thrb	176	304
hypothyroid_thraa_thrab_thrb	160	288
