# Supplementary material for: Thyroid hormone regulates distinct paths to maturation in pigment cell lineages
Source: eLife. 2019 May 29;8:e45181. doi: 10.7554/eLife.45181 (PMC6588384; doi:10.7554/eLife.45181)
Supplement: Supplementary file 1. — Cells are colored by type corresponding to Figure 2A. [file elife-45181-supp1.zip]

Archive with 3 entries (2 files):
- SupplementaryFile1.html
- __MACOSX/
- __MACOSX/._SupplementaryFile1.html
