# Supplementary material for: Thyroid hormone regulates distinct paths to maturation in pigment cell lineages
Source: eLife. 2019 May 29;8:e45181. doi: 10.7554/eLife.45181 (PMC6588384; doi:10.7554/eLife.45181)
Supplement: Supplementary file 2. [file elife-45181-supp2.xlsx]

## Sheet: Table_1
Cell Type	Ensembl ID	Gene symbol	Gene full name	specificity	q-value	mean_expression	percent_cells _expressing	morans_I	morans_test_statistic
Chromaffin	ENSDARG00000111997	npffr1	neuropeptide FF receptor 1	0.958972	0	0.290585	0.174419	0.286663	69.31
Chromaffin	ENSDARG00000074387	alkal1	NA	0.953771	0	1.26596	0.453488	0.514299	120.12
Chromaffin	ENSDARG00000030621	th	tyrosine hydroxylase	0.952592	0	0.920931	0.511628	0.428269	99.762
Chromaffin	ENSDARG00000016141	slc6a2	solute carrier family 6 (neurotransmitter transporter), member 2	0.935901	0	2.76089	0.837209	0.769101	178.038
Chromaffin	ENSDARG00000079980	si:ch211-202h22.9	si:ch211-202h22.9	0.92395	0	1.16605	0.709302	0.599017	138.904
Chromaffin	ENSDARG00000069446	dbh	dopamine beta-hydroxylase (dopamine beta-monooxygenase)	0.923164	0	1.65268	0.895349	0.687787	158.997
Chromaffin	ENSDARG00000100991	chrna3	cholinergic receptor, nicotinic, alpha 3	0.921973	0	0.675551	0.476744	0.320005	74.818
Chromaffin	ENSDARG00000093021	FAM163A	NA	0.92194	0	0.73861	0.593023	0.36804	85.4204
Chromaffin	ENSDARG00000101522	FO907089.1	NA	0.918179	0	1.41495	0.732558	0.582468	134.939
Chromaffin	ENSDARG00000086214	ntrk3b	neurotrophic tyrosine kinase, receptor, type 3b	0.904251	0	2.06185	0.895349	0.750343	173.398
Chromaffin	ENSDARG00000074064	rem2	RAS (RAD and GEM)-like GTP binding 2	0.900988	0	0.639403	0.406977	0.273102	63.6436
Chromaffin	ENSDARG00000070954	hmx2	H6 family homeobox 2	0.892608	0	0.93928	0.488372	0.386098	89.669
Chromaffin	ENSDARG00000007406	phox2a	paired-like homeobox 2a	0.890117	0	2.04393	0.965116	0.799593	184.54
Chromaffin	ENSDARG00000091029	phox2bb	paired-like homeobox 2bb	0.858757	0	2.02416	0.895349	0.564317	130.09
Chromaffin	ENSDARG00000008305	hand2	heart and neural crest derivatives expressed 2	0.849644	0	2.88519	0.976744	0.654668	150.837
Chromaffin	ENSDARG00000100971	fxyd6	FXYD domain containing ion transport regulator 6	0.849104	0	0.782095	0.523256	0.29978	69.4577
Chromaffin	ENSDARG00000058969	cntnap2a	contactin associated protein-like 2a	0.839624	0	1.2725	0.697674	0.271953	62.7339
Chromaffin	ENSDARG00000028306	prph	peripherin	0.834528	0	2.56405	0.94186	0.668688	154.111
Chromaffin	ENSDARG00000078768	abhd15a	abhydrolase domain containing 15a	0.833152	0	1.14407	0.686047	0.267859	61.7998
Chromaffin	ENSDARG00000004023	isl1	ISL LIM homeobox 1	0.827896	0	1.24275	0.755814	0.55538	128.136
Chromaffin	ENSDARG00000056262	slc35g2a	solute carrier family 35, member G2a	0.827238	0	1.4989	0.697674	0.442102	102.052
Chromaffin	ENSDARG00000070491	hpcal4	hippocalcin like 4	0.826487	0	0.727436	0.534884	0.284374	65.7606
Chromaffin	ENSDARG00000009026	ank2a	ankyrin 2a, neuronal	0.823868	0	0.601899	0.453488	0.295072	68.2863
Chromaffin	ENSDARG00000035338	tppp2	tubulin polymerization-promoting protein family member 2	0.823353	0	1.23938	0.732558	0.331268	76.411
Chromaffin	ENSDARG00000008829	chga	chromogranin A	0.821744	0	1.25939	0.569767	0.305663	70.6064
Chromaffin	ENSDARG00000051875	islr2	immunoglobulin superfamily containing leucine-rich repeat 2	0.81684	0	1.4963	0.77907	0.470869	108.669
Chromaffin	ENSDARG00000060434	map1b	microtubule-associated protein 1B	0.815862	0	1.114	0.72093	0.394073	90.9103
Chromaffin	ENSDARG00000054794	plcxd3	phosphatidylinositol-specific phospholipase C, X domain containing 3	0.813085	0	1.11781	0.604651	0.415112	95.7986
Chromaffin	ENSDARG00000034522	rab6ba	RAB6B, member RAS oncogene family a	0.804324	0	1.70051	0.77907	0.499375	115.093
Chromaffin	ENSDARG00000043932	stmn4l	stathmin-like 4, like	0.796035	0	1.40359	0.790698	0.382059	88.0578
Iridophore	ENSDARG00000113438	CR318624.2	NA	0.948976	0	0.784686	0.54908	0.605508	139.344
Iridophore	ENSDARG00000076959	si:ch211-38m6.6	si:ch211-38m6.6	0.948121	0	0.683128	0.466258	0.538162	123.891
Iridophore	ENSDARG00000075436	sytl2b	synaptotagmin-like 2b	0.945484	0	1.0456	0.495399	0.654962	150.743
Iridophore	ENSDARG00000074442	alx4b	ALX homeobox 4b	0.938558	0	0.686993	0.495399	0.467853	107.686
Iridophore	ENSDARG00000008306	rdh5	retinol dehydrogenase 5 (11-cis/9-cis)	0.936465	0	0.701547	0.242331	0.51315	118.415
Iridophore	ENSDARG00000053709	si:ch73-89b15.3	si:ch73-89b15.3	0.930855	0	0.410565	0.346626	0.343256	79.1
Iridophore	ENSDARG00000017246	prx	periaxin	0.926108	0	0.495369	0.245399	0.406872	93.8091
Iridophore	ENSDARG00000057706	si:ch211-137i24.10	si:ch211-137i24.10	0.925239	0	1.20474	0.523006	0.700976	161.308
Iridophore	ENSDARG00000058492	si:dkey-30c15.17	si:dkey-30c15.17	0.92404	0	0.202064	0.159509	0.273126	63.1536
Iridophore	ENSDARG00000055172	si:ch211-256m1.8	si:ch211-256m1.8	0.921441	0	1.1725	0.659509	0.655144	150.697
Iridophore	ENSDARG00000006112	myof	myoferlin	0.919381	0	0.234126	0.196319	0.253254	58.4868
Iridophore	ENSDARG00000004392	hdr	hematopoietic death receptor	0.919136	0	0.39622	0.294479	0.299233	68.9849
Iridophore	ENSDARG00000062688	gpnmb	glycoprotein (transmembrane) nmb	0.909263	0	1.57002	0.766871	0.782491	179.96
Iridophore	ENSDARG00000069495	tmem179b	transmembrane protein 179B	0.902983	0	0.3123	0.254601	0.257779	59.4534
Iridophore	ENSDARG00000074528	unm_sa821	un-named sa821	0.899869	0	0.570945	0.33589	0.45761	105.423
Iridophore	ENSDARG00000003991	fhl2b	four and a half LIM domains 2b	0.895942	0	1.59771	0.383436	0.554404	127.683
Iridophore	ENSDARG00000091792	akap12a	A kinase (PRKA) anchor protein 12a	0.894606	0	2.0069	0.654908	0.764095	175.782
Iridophore	ENSDARG00000079252	fam117ab	family with sequence similarity 117, member Ab	0.890389	0	0.248584	0.173313	0.26483	61.2002
Iridophore	ENSDARG00000075343	csf1a	colony stimulating factor 1a (macrophage)	0.888169	0	0.578714	0.357362	0.438343	100.971
Iridophore	ENSDARG00000089441	si:ch211-105c13.3	si:ch211-105c13.3	0.883533	0	0.891445	0.447853	0.516442	118.864
Iridophore	ENSDARG00000088332	alx4a	ALX homeobox 4a	0.861773	0	1.41353	0.812883	0.653832	150.337
Iridophore	ENSDARG00000092240	si:ch211-243a20.3	si:ch211-243a20.3	0.856698	0	2.11965	0.866564	0.798787	183.657
Iridophore	ENSDARG00000070597	prelp	proline/arginine-rich end leucine-rich repeat protein	0.855838	0	0.362639	0.292945	0.269411	62.11
Iridophore	ENSDARG00000060345	apoda.1	apolipoprotein Da, duplicate 1	0.837791	0	3.40166	0.961656	0.872916	200.671
Iridophore	ENSDARG00000042018	fhl2a	four and a half LIM domains 2a	0.83197	0	2.73945	0.56135	0.75777	174.323
Iridophore	ENSDARG00000032862	ugt5g1	UDP glucuronosyltransferase 5 family, polypeptide G1	0.824965	0	0.33888	0.165644	0.324235	74.9465
Iridophore	ENSDARG00000075629	si:dkey-197i20.6	si:dkey-197i20.6	0.814481	0	2.63334	0.868098	0.778172	178.896
Iridophore	ENSDARG00000097804	lypc	ly6 domain containing, pigment cell	0.802117	0	3.80755	0.745399	0.847631	194.899
Iridophore	ENSDARG00000104495	pltp	phospholipid transfer protein	0.801484	0	0.477453	0.331288	0.338946	78.0421
Iridophore	ENSDARG00000073978	crabp2a	cellular retinoic acid binding protein 2, a	0.791615	0	0.735195	0.300613	0.399943	92.1124
Melanophore	ENSDARG00000061303	oca2	oculocutaneous albinism II	0.889401	0	0.324931	0.254618	0.26125	60.139
Melanophore	ENSDARG00000006008	dct	dopachrome tautomerase	0.822667	0	0.933649	0.473092	0.495325	113.892
Melanophore	ENSDARG00000100917	slc30a8	solute carrier family 30 (zinc transporter), member 8	0.817465	0	0.43942	0.284337	0.371036	85.384
Melanophore	ENSDARG00000029204	tyrp1a	tyrosinase-related protein 1a	0.815256	0	1.14721	0.604016	0.612685	140.84
Melanophore	ENSDARG00000020143	pah	phenylalanine hydroxylase	0.788835	0	0.712635	0.441767	0.395447	90.9286
Melanophore	ENSDARG00000044767	tspan10	NA	0.77566	0	0.65383	0.44498	0.399541	91.8664
Melanophore	ENSDARG00000011076	zgc:91968	zgc:91968	0.76069	0	1.78113	0.857831	0.748486	172.003
Melanophore	ENSDARG00000005823	slc39a10	solute carrier family 39 (zinc transporter), member 10	0.757035	0	2.07532	0.816867	0.755329	173.589
Melanophore	ENSDARG00000056151	tyrp1b	tyrosinase-related protein 1b	0.738796	0	3.54747	0.926908	0.838421	192.661
Melanophore	ENSDARG00000091298	pmela	premelanosome protein a	0.717996	0	3.22253	0.95261	0.853732	196.171
Melanophore	ENSDARG00000034757	zdhhc2	zinc finger, DHHC-type containing 2	0.688674	0	0.756932	0.514859	0.422872	97.1998
Melanophore	ENSDARG00000053269	slc2a15b	solute carrier family 2 (facilitated glucose transporter), member 15b	0.687018	0	1.1704	0.639357	0.542266	124.622
Melanophore	ENSDARG00000061692	yjefn3	YjeF N-terminal domain containing 3	0.667554	0	0.597114	0.391968	0.349773	80.418
Melanophore	ENSDARG00000044501	viml	vimentin like	0.665178	0	0.483962	0.284337	0.371938	85.5617
Melanophore	ENSDARG00000042428	gstt1a	glutathione S-transferase theta 1a	0.656731	0	1.41831	0.722088	0.484067	111.236
Melanophore	ENSDARG00000002593	slc45a2	solute carrier family 45, member 2	0.654949	0	1.74616	0.840161	0.631595	145.123
Melanophore	ENSDARG00000042214	tmem243a	transmembrane protein 243, mitochondrial a	0.652378	0	0.716958	0.450602	0.394297	90.6248
Melanophore	ENSDARG00000011961	csrp2	cysteine and glycine-rich protein 2	0.649137	0	0.983236	0.57751	0.437302	100.496
Melanophore	ENSDARG00000040190	qdpra	quinoid dihydropteridine reductase a	0.645403	0	0.92445	0.44739	0.328388	75.496
Melanophore	ENSDARG00000070991	mlpha	melanophilin a	0.644658	0	1.27915	0.734137	0.554934	127.51
Melanophore	ENSDARG00000101586	si:ch73-389b16.1	si:ch73-389b16.1	0.642707	0	2.01238	0.86747	0.683548	157.052
Melanophore	ENSDARG00000032746	tnfsf10l3	tumor necrosis factor (ligand) superfamily, member 10 like 3	0.642255	0	0.266987	0.158233	0.26276	60.4591
Melanophore	ENSDARG00000034572	gpr143	G protein-coupled receptor 143	0.632514	0	1.20059	0.691566	0.50847	116.84
Melanophore	ENSDARG00000077653	rabl6b	RAB, member RAS oncogene family-like 6b	0.632118	0	0.913878	0.595984	0.370544	85.1539
Melanophore	ENSDARG00000008861	tfap2e	transcription factor AP-2 epsilon	0.627346	0	1.00228	0.55743	0.488744	112.309
Melanophore	ENSDARG00000024540	tspan36	tetraspanin 36	0.621836	0	1.3883	0.734137	0.477163	109.64
Melanophore	ENSDARG00000059391	gyg1b	glycogenin 1b	0.621391	0	1.00258	0.472289	0.37521	86.2329
Melanophore	ENSDARG00000043342	gpx3	glutathione peroxidase 3	0.619656	0	0.585553	0.374297	0.300435	69.0579
Melanophore	ENSDARG00000036427	slc3a2a	solute carrier family 3 (amino acid transporter heavy chain), member 2a	0.615001	0	0.861991	0.492369	0.38649	88.8346
Melanophore	ENSDARG00000077082	agtrap	angiotensin II receptor-associated protein	0.612782	0	0.652576	0.434538	0.397414	91.3372
Neuron	ENSDARG00000031598	calb1	calbindin 1	0.902591	0	0.250659	0.104126	0.353066	82.0358
Neuron	ENSDARG00000027419	gad1b	glutamate decarboxylase 1b	0.876275	0	0.417831	0.200393	0.57175	132.076
Neuron	ENSDARG00000020794	neurod6b	neuronal differentiation 6b	0.86663	0	0.288173	0.131631	0.284185	65.8811
Neuron	ENSDARG00000059775	slc32a1	solute carrier family 32 (GABA vesicular transporter), member 1	0.850583	0	0.32575	0.206287	0.388533	89.7694
Neuron	ENSDARG00000023445	atp2b3b	ATPase, Ca++ transporting, plasma membrane 3b	0.848516	0	0.236802	0.151277	0.273958	63.376
Neuron	ENSDARG00000053499	isl2b	ISL LIM homeobox 2b	0.844164	0	0.574381	0.172888	0.648612	149.905
Neuron	ENSDARG00000104139	atp1a3b	ATPase, Na+/K+ transporting, alpha 3b polypeptide	0.837079	0	0.27483	0.117878	0.454208	105.381
Neuron	ENSDARG00000015537	gad2	glutamate decarboxylase 2	0.830946	0	0.616618	0.24165	0.581677	134.227
Neuron	ENSDARG00000025728	grin1b	glutamate receptor, ionotropic, N-methyl D-aspartate 1b	0.822556	0	0.156113	0.117878	0.272178	63.1272
Neuron	ENSDARG00000003994	syt9a	synaptotagmin IXa	0.797306	0	0.145978	0.102161	0.261795	60.9155
Neuron	ENSDARG00000062056	elmod1	ELMO/CED-12 domain containing 1	0.795339	0	0.195657	0.155206	0.26719	61.8452
Neuron	ENSDARG00000014018	lhx1a	LIM homeobox 1a	0.794565	0	0.447151	0.166994	0.401858	92.8769
Neuron	ENSDARG00000056108	ndufa4	NADH dehydrogenase (ubiquinone) 1 alpha subcomplex, 4	0.776278	0	0.304244	0.1611	0.32732	75.6575
Neuron	ENSDARG00000100244	ebf3a	early B-cell factor 3a	0.772999	0	0.884757	0.40275	0.497948	114.674
Neuron	ENSDARG00000069329	drgx	dorsal root ganglia homeobox	0.766151	0	0.390288	0.178782	0.28563	66.0008
Neuron	ENSDARG00000019566	neurod1	neuronal differentiation 1	0.753523	0	0.763318	0.235756	0.377248	87.0255
Neuron	ENSDARG00000093677	si:ch211-56a11.2	si:ch211-56a11.2	0.740244	0	0.429407	0.137525	0.560173	129.77
Neuron	ENSDARG00000027740	adcyap1b	adenylate cyclase activating polypeptide 1b	0.737854	0	1.30338	0.335953	0.408605	94.1903
Neuron	ENSDARG00000091756	insm1a	insulinoma-associated 1a	0.730999	0	0.663235	0.290766	0.605451	139.627
Neuron	ENSDARG00000102501	hoxa5a	homeobox A5a	0.728891	0	0.222751	0.13556	0.280956	64.8876
Neuron	ENSDARG00000053301	insm1b	insulinoma-associated 1b	0.718188	0	0.360597	0.174853	0.287229	66.367
Neuron	ENSDARG00000023600	sh3gl2a	NA	0.70664	0	0.23214	0.176817	0.260087	60.1001
Neuron	ENSDARG00000087784	si:dkeyp-110a12.4	si:dkeyp-110a12.4	0.705863	0	0.332817	0.102161	0.471599	109.256
Neuron	ENSDARG00000020609	snap25a	synaptosomal-associated protein, 25a	0.690142	0	1.47416	0.634578	0.646822	148.807
Neuron	ENSDARG00000031587	flvcr1	feline leukemia virus subgroup C cellular receptor 1	0.68577	0	0.29843	0.159136	0.370814	85.6741
Neuron	ENSDARG00000109715	sncgb	synuclein, gamma b (breast cancer-specific protein 1)	0.68236	0	0.382278	0.220039	0.302462	69.7923
Neuron	ENSDARG00000056175	scrt2	scratch family zinc finger 2	0.681587	0	0.314337	0.247544	0.288124	66.4892
Neuron	ENSDARG00000101387	CAMK2N1	NA	0.678376	0	0.221177	0.18664	0.250289	57.7984
Neuron	ENSDARG00000076833	atp1b1b	ATPase, Na+/K+ transporting, beta 1b polypeptide	0.677358	0	0.190799	0.100196	0.325833	75.6766
Neuron	ENSDARG00000077256	nat8l	N-acetyltransferase 8-like	0.676297	0	0.494984	0.316306	0.265771	61.2111
Other Glia	ENSDARG00000043806	postna	periostin, osteoblast specific factor a	0.654742	0	0.731557	0.518072	0.487469	112.035
Other Glia	ENSDARG00000102956	mmp17b	matrix metallopeptidase 17b	0.653376	0	1.31207	0.771084	0.715042	164.299
Other Glia	ENSDARG00000034470	aldoab	aldolase a, fructose-bisphosphate, b	0.645387	0	0.480863	0.388554	0.355148	81.6345
Other Glia	ENSDARG00000099144	igfbp3	insulin-like growth factor binding protein 3	0.62772	0	0.519224	0.427711	0.268514	61.7163
Other Glia	ENSDARG00000017624	krt4	keratin 4	0.626081	0	1.0773	0.710843	0.502314	115.422
Other Glia	ENSDARG00000045066	entpd1	ectonucleoside triphosphate diphosphohydrolase 1	0.624549	0	1.344	0.831325	0.704976	161.979
Other Glia	ENSDARG00000019986	grhprb	glyoxylate reductase/hydroxypyruvate reductase b	0.617734	0	0.849018	0.656627	0.392508	90.1778
Other Glia	ENSDARG00000021172	cyp2ad2	cytochrome P450, family 2, subfamily AD, polypeptide 2	0.615437	0	0.618112	0.358434	0.317267	72.9388
Other Glia	ENSDARG00000070498	phyhiplb	phytanoyl-CoA 2-hydroxylase interacting protein-like b	0.614827	0	0.598439	0.493976	0.28033	64.4251
Other Glia	ENSDARG00000095901	col18a1b	NA	0.610885	0	0.790646	0.578313	0.290723	66.7998
Other Glia	ENSDARG00000077257	timd4	T-cell immunoglobulin and mucin domain containing 4	0.609863	0	0.910248	0.686747	0.350153	80.4483
Other Glia	ENSDARG00000074908	col6a1	collagen, type VI, alpha 1	0.606049	0	0.415455	0.328313	0.339666	78.0762
Other Glia	ENSDARG00000037960	lrrc17	leucine rich repeat containing 17	0.605823	0	0.454446	0.38253	0.438519	100.779
Other Glia	ENSDARG00000018787	efna1b	ephrin-A1b	0.604379	0	0.91267	0.581325	0.430571	98.9218
Other Glia	ENSDARG00000068912	zgc:153012	zgc:153012	0.603704	0	0.798809	0.623494	0.402136	92.3893
Other Glia	ENSDARG00000011602	si:dkeyp-117h8.2	si:dkeyp-117h8.2	0.603096	0	0.718427	0.551205	0.325612	74.8126
Other Glia	ENSDARG00000030753	prrg4	proline rich Gla (G-carboxyglutamic acid) 4 (transmembrane)	0.599366	0	0.399423	0.370482	0.266201	61.1669
Other Glia	ENSDARG00000061579	myo1cb	myosin Ic, paralog b	0.599241	0	1.25276	0.810241	0.592238	136.055
Other Glia	ENSDARG00000028027	trim63a	tripartite motif containing 63a	0.597474	0	0.885707	0.509036	0.304781	70.0288
Other Glia	ENSDARG00000103277	cyp24a1	cytochrome P450, family 24, subfamily A, polypeptide 1	0.596427	0	0.524586	0.319277	0.334382	76.8526
Other Glia	ENSDARG00000002391	tlcd1	TLC domain containing 1	0.595739	0	0.650064	0.542169	0.317691	72.9927
Other Glia	ENSDARG00000025670	fstl3	follistatin-like 3 (secreted glycoprotein)	0.592569	0	0.775504	0.539157	0.585619	134.536
Other Glia	ENSDARG00000087403	si:ch211-214p13.3	si:ch211-214p13.3	0.591291	0	0.781037	0.415663	0.374486	86.0411
Other Glia	ENSDARG00000071460	si:ch211-234p6.5	si:ch211-234p6.5	0.591079	0	0.545751	0.466867	0.257855	59.2485
Other Glia	ENSDARG00000039626	nrgna	neurogranin (protein kinase C substrate, RC3) a	0.590966	0	1.12046	0.740964	0.545552	125.331
Other Glia	ENSDARG00000089418	si:dkey-164f24.2	si:dkey-164f24.2	0.590566	0	0.745945	0.620482	0.356092	81.8128
Other Glia	ENSDARG00000058064	cx31.7	connexin 31.7	0.590095	0	0.20858	0.171687	0.253135	58.1716
Other Glia	ENSDARG00000006427	fabp2	fatty acid binding protein 2, intestinal	0.589666	0	0.634215	0.506024	0.389017	89.3764
Other Glia	ENSDARG00000042826	egr2b	early growth response 2b	0.589483	0	1.3878	0.740964	0.591472	135.879
Other Glia	ENSDARG00000089477	si:ch211-132g1.3	si:ch211-132g1.3	0.588703	0	1.28244	0.819277	0.712032	163.571
Pigment Progenitor	ENSDARG00000008861	tfap2e	transcription factor AP-2 epsilon	0.651284	0	1.09112	0.658228	0.488744	112.309
Pigment Progenitor	ENSDARG00000003732	mitfa	microphthalmia-associated transcription factor a	0.646106	0	0.49631	0.332035	0.26644	61.2561
Pigment Progenitor	ENSDARG00000043342	gpx3	glutathione peroxidase 3	0.635656	0	0.555574	0.421616	0.300435	69.0579
Pigment Progenitor	ENSDARG00000041715	bco2b	beta-carotene oxygenase 2b	0.623225	0	0.887647	0.284323	0.286603	65.8944
Pigment Progenitor	ENSDARG00000103476	trpm1b	transient receptor potential cation channel, subfamily M, member 1b	0.618097	0	0.717674	0.529698	0.380405	87.4256
Pigment Progenitor	ENSDARG00000101461	emp3b	epithelial membrane protein 3b	0.614144	0	0.619414	0.426485	0.376153	86.456
Pigment Progenitor	ENSDARG00000034757	zdhhc2	zinc finger, DHHC-type containing 2	0.608873	0	0.43015	0.302824	0.422872	97.1998
Pigment Progenitor	ENSDARG00000097964	arhgef33	Rho guanine nucleotide exchange factor (GEF) 33	0.608818	0	0.388774	0.312561	0.25167	57.8573
Pigment Progenitor	ENSDARG00000070991	mlpha	melanophilin a	0.603153	0	0.972886	0.534567	0.554934	127.51
Pigment Progenitor	ENSDARG00000019274	rasd1	RAS, dexamethasone-induced 1	0.600565	0	0.438977	0.30185	0.323816	74.4387
Pigment Progenitor	ENSDARG00000024540	tspan36	tetraspanin 36	0.600481	0	0.886444	0.615385	0.477163	109.64
Pigment Progenitor	ENSDARG00000101586	si:ch73-389b16.1	si:ch73-389b16.1	0.595878	0	1.64333	0.599805	0.683548	157.052
Pigment Progenitor	ENSDARG00000077653	rabl6b	RAB, member RAS oncogene family-like 6b	0.594955	0	0.676951	0.440117	0.370544	85.1539
Pigment Progenitor	ENSDARG00000002593	slc45a2	solute carrier family 45, member 2	0.592185	0	1.05449	0.518014	0.631595	145.123
Pigment Progenitor	ENSDARG00000000690	sypl2b	synaptophysin-like 2b	0.587773	0	0.6417	0.47517	0.357718	82.2054
Pigment Progenitor	ENSDARG00000030530	slc22a2	solute carrier family 22 (organic cation transporter), member 2	0.587044	0	0.645282	0.440117	0.262234	60.2656
Pigment Progenitor	ENSDARG00000099729	pcdh10a	protocadherin 10a	0.582499	0	0.419965	0.365141	0.340737	78.3112
Pigment Progenitor	ENSDARG00000059680	fscn1a	fascin actin-bundling protein 1a	0.582401	0	0.840879	0.634859	0.265144	60.933
Pigment Progenitor	ENSDARG00000059279	tfap2a	transcription factor AP-2 alpha	0.580372	0	0.888448	0.571568	0.299302	68.7791
Pigment Progenitor	ENSDARG00000003808	aqp3a	aquaporin 3a	0.576842	0	2.43115	0.773126	0.727733	167.194
Pigment Progenitor	ENSDARG00000078619	pnp5a	purine nucleoside phosphorylase 5a	0.576729	0	1.03288	0.530672	0.467471	107.413
Pigment Progenitor	ENSDARG00000034572	gpr143	G protein-coupled receptor 143	0.576079	0	0.592859	0.42259	0.50847	116.84
Pigment Progenitor	ENSDARG00000015765	iah1	isoamyl acetate-hydrolyzing esterase 1 homolog (S. cerevisiae)	0.575181	0	0.330333	0.26777	0.306953	70.554
Pigment Progenitor	ENSDARG00000011076	zgc:91968	zgc:91968	0.57048	0	0.543772	0.254138	0.748486	172.003
Pigment Progenitor	ENSDARG00000040039	pttg1ipb	pituitary tumor-transforming 1 interacting protein b	0.569528	0	0.950556	0.650438	0.473801	108.86
Pigment Progenitor	ENSDARG00000042428	gstt1a	glutathione S-transferase theta 1a	0.569413	0	0.703801	0.348588	0.484067	111.236
Pigment Progenitor	ENSDARG00000094695	si:dkey-204f11.64	si:dkey-204f11.64	0.567603	0	1.64464	0.853944	0.383731	88.1611
Pigment Progenitor	ENSDARG00000091298	pmela	premelanosome protein a	0.567186	0	1.34149	0.323272	0.853732	196.171
Pigment Progenitor	ENSDARG00000102051	mtbl	metallothionein-B-like	0.566156	0	1.60123	0.757546	0.420057	96.508
Pigment Progenitor	ENSDARG00000033539	paics	phosphoribosylaminoimidazole carboxylase, phosphoribosylaminoimidazole succinocarboxamide synthetase	0.561633	0	1.02628	0.561831	0.455835	104.736
Proliferating Progenitor	ENSDARG00000103754	aspm	abnormal spindle microtubule assembly	0.784119	0	0.281508	0.104996	0.686895	158.5
Proliferating Progenitor	ENSDARG00000086112	si:ch211-266i6.3	si:ch211-266i6.3	0.779475	0	0.278224	0.157857	0.554958	127.864
Proliferating Progenitor	ENSDARG00000015460	racgap1	Rac GTPase activating protein 1	0.777644	0	0.168835	0.120203	0.332255	76.6241
Proliferating Progenitor	ENSDARG00000058471	plk1	polo-like kinase 1 (Drosophila)	0.769217	0	0.244209	0.112238	0.562358	129.697
Proliferating Progenitor	ENSDARG00000070656	si:ch211-69g19.2	si:ch211-69g19.2	0.765828	0	0.398927	0.10572	0.678571	156.534
Proliferating Progenitor	ENSDARG00000045167	dlgap5	discs, large (Drosophila) homolog-associated protein 5	0.763407	0	0.225314	0.13903	0.486972	112.241
Proliferating Progenitor	ENSDARG00000007221	pbk	PDZ binding kinase	0.760259	0	0.142183	0.115134	0.296962	68.4851
Proliferating Progenitor	ENSDARG00000070109	ncapg	non-SMC condensin I complex, subunit G	0.760063	0	0.148445	0.117306	0.37994	87.6304
Proliferating Progenitor	ENSDARG00000078654	tpx2	TPX2, microtubule-associated, homolog (Xenopus laevis)	0.758332	0	0.273828	0.133237	0.587103	135.312
Proliferating Progenitor	ENSDARG00000002403	nusap1	nucleolar and spindle associated protein 1	0.758267	0	0.529051	0.162925	0.716192	164.993
Proliferating Progenitor	ENSDARG00000043137	cdca8	cell division cycle associated 8	0.754882	0	0.204285	0.119479	0.488222	112.582
Proliferating Progenitor	ENSDARG00000087554	cdk1	cyclin-dependent kinase 1	0.752728	0	0.722404	0.225199	0.751309	172.921
Proliferating Progenitor	ENSDARG00000071410	cks2	CDC28 protein kinase regulatory subunit 2	0.75175	0	0.220098	0.132513	0.528645	121.843
Proliferating Progenitor	ENSDARG00000093622	spc24	SPC24, NDC80 kinetochore complex component, homolog (S. cerevisiae)	0.747222	0	0.282054	0.185373	0.50333	115.893
Proliferating Progenitor	ENSDARG00000004713	mad2l1	MAD2 mitotic arrest deficient-like 1 (yeast)	0.744949	0	0.421032	0.19189	0.615349	141.669
Proliferating Progenitor	ENSDARG00000055133	cenpf	centromere protein F	0.743674	0	0.239661	0.108617	0.541283	124.84
Proliferating Progenitor	ENSDARG00000024488	top2a	topoisomerase (DNA) II alpha	0.743659	0	0.416268	0.161477	0.658509	151.688
Proliferating Progenitor	ENSDARG00000078433	spc25	SPC25, NDC80 kinetochore complex component, homolog (S. cerevisiae)	0.741128	0	0.216022	0.161477	0.332549	76.5974
Proliferating Progenitor	ENSDARG00000074379	knstrn	kinetochore-localized astrin/SPAG5 binding protein	0.737398	0	0.144066	0.1021	0.374561	86.4385
Proliferating Progenitor	ENSDARG00000001558	kifc1	kinesin family member C1	0.737303	0	0.306334	0.14265	0.52489	120.9
Proliferating Progenitor	ENSDARG00000091150	mki67	marker of proliferation Ki-67	0.73442	0	0.43519	0.209269	0.634334	146.018
Proliferating Progenitor	ENSDARG00000038066	kpna2	karyopherin alpha 2 (RAG cohort 1, importin alpha 1)	0.733265	0	0.350137	0.10572	0.517565	119.376
Proliferating Progenitor	ENSDARG00000011094	ccna2	cyclin A2	0.732941	0	0.472896	0.215786	0.706106	162.523
Proliferating Progenitor	ENSDARG00000077822	si:dkey-6i22.5	si:dkey-6i22.5	0.731325	0	0.222419	0.175959	0.366775	84.4604
Proliferating Progenitor	ENSDARG00000017744	smc2	structural maintenance of chromosomes 2	0.730338	0	0.238521	0.175959	0.397405	91.5253
Proliferating Progenitor	ENSDARG00000099194	CABZ01058261.1	NA	0.728958	0	0.240231	0.140478	0.475325	109.543
Proliferating Progenitor	ENSDARG00000075421	pttg1	pituitary tumor-transforming 1	0.724441	0	0.185214	0.131064	0.339912	78.3336
Proliferating Progenitor	ENSDARG00000037640	aurkb	aurora kinase B	0.724429	0	0.394056	0.201303	0.56696	130.509
Proliferating Progenitor	ENSDARG00000005058	ncapd2	non-SMC condensin I complex, subunit D2	0.719378	0	0.180389	0.136133	0.297204	68.486
Proliferating Progenitor	ENSDARG00000055753	suv39h1b	suppressor of variegation 3-9 homolog 1b	0.717327	0	0.221259	0.174511	0.286277	65.9256
Satellite Glia	ENSDARG00000052997	sema4e	semaphorin 4e	0.933525	0	0.301178	0.221014	0.305683	70.9303
Satellite Glia	ENSDARG00000018459	msrb2	methionine sulfoxide reductase B2	0.928608	0	0.262922	0.155797	0.331046	77.1135
Satellite Glia	ENSDARG00000010770	sox19a	SRY (sex determining region Y)-box 19a	0.903965	0	0.739173	0.539855	0.47997	110.72
Satellite Glia	ENSDARG00000089892	cd44b	CD44 molecule (Indian blood group) b	0.898485	0	0.72348	0.326087	0.585587	135.419
Satellite Glia	ENSDARG00000051730	slc7a10b	solute carrier family 7 (neutral amino acid transporter light chain, asc system), member 10b	0.881879	0	0.395756	0.253623	0.336154	77.8321
Satellite Glia	ENSDARG00000059053	slc13a4	solute carrier family 13 (sodium/sulfate symporter), member 4	0.878975	0	0.340604	0.17029	0.302098	70.2803
Satellite Glia	ENSDARG00000102858	sc:d189	sc:d189	0.87727	0	0.234671	0.173913	0.292031	67.7509
Satellite Glia	ENSDARG00000088247	si:ch1073-303k11.2	si:ch1073-303k11.2	0.872797	0	0.445707	0.34058	0.336224	77.6843
Satellite Glia	ENSDARG00000053262	atp1b4	ATPase, Na+/K+ transporting, beta 4 polypeptide	0.867829	0	1.89276	0.84058	0.77553	178.583
Satellite Glia	ENSDARG00000087981	slc6a11b	solute carrier family 6 (neurotransmitter transporter), member 11b	0.86725	0	0.515164	0.257246	0.383817	88.9035
Satellite Glia	ENSDARG00000043322	gsx2	GS homeobox 2	0.863042	0	0.791417	0.358696	0.446259	103.075
Satellite Glia	ENSDARG00000103316	si:ch211-212k18.5	si:ch211-212k18.5	0.854071	0	0.457241	0.398551	0.299586	69.1545
Satellite Glia	ENSDARG00000079191	zgc:172122	zgc:172122	0.84211	0	0.461818	0.278986	0.382109	88.2465
Satellite Glia	ENSDARG00000053569	sox3	SRY (sex determining region Y)-box 3	0.830882	0	0.637267	0.434783	0.257652	59.37
Satellite Glia	ENSDARG00000018534	slc6a9	solute carrier family 6 (neurotransmitter transporter, glycine), member 9	0.8289	0	1.42538	0.597826	0.565623	130.317
Satellite Glia	ENSDARG00000102453	slc1a2b	solute carrier family 1 (glial high affinity glutamate transporter), member 2b	0.827528	0	1.6868	0.702899	0.717893	165.384
Satellite Glia	ENSDARG00000078411	hspb15	heat shock protein, alpha-crystallin-related, b15	0.822568	0	1.12248	0.539855	0.48934	112.738
Satellite Glia	ENSDARG00000035694	stm	starmaker	0.821607	0	3.00277	0.59058	0.744555	171.598
Satellite Glia	ENSDARG00000056732	her4.1	hairy-related 4, tandem duplicate 1	0.821289	0	0.812539	0.307971	0.35972	83.0743
Satellite Glia	ENSDARG00000104949	slc27a1b	solute carrier family 27 (fatty acid transporter), member 1b	0.821179	0	0.163424	0.101449	0.266722	62.5303
Satellite Glia	ENSDARG00000010710	msi1	musashi RNA-binding protein 1	0.816376	0	0.637267	0.532609	0.366978	84.5321
Satellite Glia	ENSDARG00000045926	crabp1a	cellular retinoic acid binding protein 1a	0.808805	0	0.942043	0.532609	0.448357	103.319
Satellite Glia	ENSDARG00000060397	hhip	hedgehog interacting protein	0.80444	0	0.434038	0.297101	0.27333	63.1593
Satellite Glia	ENSDARG00000035904	crabp1b	cellular retinoic acid binding protein 1b	0.801877	0	1.15382	0.478261	0.420821	96.9566
Satellite Glia	ENSDARG00000056729	her4.2	hairy-related 4, tandem duplicate 2	0.79868	0	0.990295	0.34058	0.39661	91.5703
Satellite Glia	ENSDARG00000071497	zic3	zic family member 3 heterotaxy 1 (odd-paired homolog, Drosophila)	0.793706	0	0.366051	0.275362	0.394024	91.0006
Satellite Glia	ENSDARG00000018423	sulf2a	sulfatase 2a	0.780454	0	0.512997	0.365942	0.274727	63.3808
Satellite Glia	ENSDARG00000004782	fgfr3	fibroblast growth factor receptor 3	0.776634	0	0.378536	0.297101	0.256579	59.2565
Satellite Glia	ENSDARG00000094426	her4.2	hairy-related 4, tandem duplicate 2	0.775119	0	1.08768	0.384058	0.382651	88.2295
Satellite Glia	ENSDARG00000015554	zic2a	zic family member 2 (odd-paired homolog, Drosophila), a	0.773786	0	0.515164	0.322464	0.408946	94.3658
Schwann Cell	ENSDARG00000058064	cx31.7	connexin 31.7	0.645847	0	0.347011	0.267691	0.253135	58.1716
Schwann Cell	ENSDARG00000025670	fstl3	follistatin-like 3 (secreted glycoprotein)	0.626058	0	1.30167	0.713843	0.585619	134.536
Schwann Cell	ENSDARG00000018787	efna1b	ephrin-A1b	0.613635	0	1.03124	0.628158	0.430571	98.9218
Schwann Cell	ENSDARG00000019986	grhprb	glyoxylate reductase/hydroxypyruvate reductase b	0.611597	0	0.833763	0.624908	0.392508	90.1778
Schwann Cell	ENSDARG00000087403	si:ch211-214p13.3	si:ch211-214p13.3	0.610069	0	0.934589	0.490914	0.374486	86.0411
Schwann Cell	ENSDARG00000030753	prrg4	proline rich Gla (G-carboxyglutamic acid) 4 (transmembrane)	0.609456	0	0.480164	0.404196	0.266201	61.1669
Schwann Cell	ENSDARG00000099960	elovl1a	ELOVL fatty acid elongase 1a	0.606526	0	0.604456	0.394298	0.398581	91.5786
Schwann Cell	ENSDARG00000035553	cx27.5	connexin 27.5	0.605754	0	0.574884	0.384547	0.361548	83.0717
Schwann Cell	ENSDARG00000006427	fabp2	fatty acid binding protein 2, intestinal	0.604877	0	0.772769	0.580883	0.389017	89.3764
Schwann Cell	ENSDARG00000068912	zgc:153012	zgc:153012	0.601089	0	0.745666	0.609396	0.402136	92.3893
Schwann Cell	ENSDARG00000089477	si:ch211-132g1.3	si:ch211-132g1.3	0.598776	0	1.54664	0.89969	0.712032	163.571
Schwann Cell	ENSDARG00000061579	myo1cb	myosin Ic, paralog b	0.598373	0	1.17746	0.803959	0.592238	136.055
Schwann Cell	ENSDARG00000042357	cldnk	claudin k	0.597774	0	1.4838	0.872802	0.713744	163.965
Schwann Cell	ENSDARG00000039626	nrgna	neurogranin (protein kinase C substrate, RC3) a	0.596827	0	1.30091	0.78239	0.545552	125.331
Schwann Cell	ENSDARG00000042826	egr2b	early growth response 2b	0.596225	0	1.45649	0.789186	0.591472	135.879
Schwann Cell	ENSDARG00000011602	si:dkeyp-117h8.2	si:dkeyp-117h8.2	0.595337	0	0.613455	0.514256	0.325612	74.8126
Schwann Cell	ENSDARG00000077257	timd4	T-cell immunoglobulin and mucin domain containing 4	0.593172	0	0.752372	0.59285	0.350153	80.4483
Schwann Cell	ENSDARG00000021433	asmtl	acetylserotonin O-methyltransferase-like	0.592637	0	0.806835	0.592554	0.396629	91.1248
Schwann Cell	ENSDARG00000002391	tlcd1	TLC domain containing 1	0.592217	0	0.625462	0.524745	0.317691	72.9927
Schwann Cell	ENSDARG00000079497	tcima	NA	0.58691	0	1.7756	0.774265	0.536415	123.233
Schwann Cell	ENSDARG00000071460	si:ch211-234p6.5	si:ch211-234p6.5	0.584676	0	0.50917	0.438765	0.257855	59.2485
Schwann Cell	ENSDARG00000109276	CABZ01068367.1	NA	0.58375	0	1.55244	0.914611	0.644237	147.998
Schwann Cell	ENSDARG00000028027	trim63a	tripartite motif containing 63a	0.583019	0	0.849806	0.443492	0.304781	70.0288
Schwann Cell	ENSDARG00000089418	si:dkey-164f24.2	si:dkey-164f24.2	0.581708	0	0.734318	0.568769	0.356092	81.8128
Schwann Cell	ENSDARG00000061576	gldn	gliomedin	0.577862	0	1.0424	0.695228	0.513097	117.876
Schwann Cell	ENSDARG00000030265	scdb	stearoyl-CoA desaturase b	0.576056	0	0.515101	0.426946	0.273533	62.8509
Schwann Cell	ENSDARG00000089828	si:rp71-19m20.1	si:rp71-19m20.1	0.574973	0	1.20829	0.759492	0.55353	127.164
Schwann Cell	ENSDARG00000043446	efhd1	EF-hand domain family, member D1	0.572839	0	1.04899	0.774413	0.488692	112.27
Schwann Cell	ENSDARG00000102995	rbm24a	RNA binding motif protein 24a	0.571201	0	0.729201	0.596839	0.355503	81.6771
Schwann Cell	ENSDARG00000089838	si:dkey-262k9.4	si:dkey-262k9.4	0.570702	0	0.667939	0.440981	0.291089	66.8826
Schwann Cell Precursor	ENSDARG00000021607	negr1	neuronal growth regulator 1	0.646904	0	0.804833	0.597374	0.359849	82.7228
Schwann Cell Precursor	ENSDARG00000010878	cdkn1ca	cyclin-dependent kinase inhibitor 1Ca	0.615704	0	1.55457	0.754923	0.267347	61.4325
Schwann Cell Precursor	ENSDARG00000000588	grasp	GRP1 (general receptor for phosphoinositides 1)-associated scaffold protein	0.612607	0	1.53731	0.868709	0.269718	61.9725
Schwann Cell Precursor	ENSDARG00000061576	gldn	gliomedin	0.597335	0	1.59844	0.840263	0.513097	117.876
Schwann Cell Precursor	ENSDARG00000035553	cx27.5	connexin 27.5	0.596531	0	0.654102	0.354486	0.361548	83.0717
Schwann Cell Precursor	ENSDARG00000044569	cldn19	claudin 19	0.591896	0	1.01893	0.654267	0.366413	84.1844
Schwann Cell Precursor	ENSDARG00000009823	pou3f1	POU class 3 homeobox 1	0.585473	0	2.02318	0.894967	0.359051	82.4917
Schwann Cell Precursor	ENSDARG00000071460	si:ch211-234p6.5	si:ch211-234p6.5	0.585421	0	0.620553	0.442013	0.257855	59.2485
Schwann Cell Precursor	ENSDARG00000042826	egr2b	early growth response 2b	0.584017	0	1.42598	0.702407	0.591472	135.879
Schwann Cell Precursor	ENSDARG00000055043	depdc7a	NA	0.581146	0	0.78507	0.632385	0.273954	62.9445
Schwann Cell Precursor	ENSDARG00000089838	si:dkey-262k9.4	si:dkey-262k9.4	0.581062	0	0.615836	0.492341	0.291089	66.8826
Schwann Cell Precursor	ENSDARG00000078898	pcdh7a	protocadherin 7a	0.579927	0	0.753643	0.586433	0.251177	57.7163
Schwann Cell Precursor	ENSDARG00000021433	asmtl	acetylserotonin O-methyltransferase-like	0.579101	0	0.740164	0.5186	0.396629	91.1248
Schwann Cell Precursor	ENSDARG00000102995	rbm24a	RNA binding motif protein 24a	0.576229	0	0.789054	0.630197	0.355503	81.6771
Schwann Cell Precursor	ENSDARG00000010018	qki2	QKI, KH domain containing, RNA binding 2	0.573125	0	1.42493	0.739606	0.50133	115.173
Schwann Cell Precursor	ENSDARG00000061579	myo1cb	myosin Ic, paralog b	0.568817	0	1.22197	0.597374	0.592238	136.055
Schwann Cell Precursor	ENSDARG00000099960	elovl1a	ELOVL fatty acid elongase 1a	0.567621	0	0.460108	0.269147	0.398581	91.5786
Schwann Cell Precursor	ENSDARG00000042357	cldnk	claudin k	0.56703	0	1.54947	0.63895	0.713744	163.965
Schwann Cell Precursor	ENSDARG00000037997	tubb5	tubulin, beta 5	0.56505	0	0.773022	0.553611	0.357205	82.094
Schwann Cell Precursor	ENSDARG00000089828	si:rp71-19m20.1	si:rp71-19m20.1	0.563463	0	1.03849	0.667396	0.55353	127.164
Schwann Cell Precursor	ENSDARG00000044532	nr4a2b	nuclear receptor subfamily 4, group A, member 2b	0.562137	0	0.798945	0.516411	0.298041	68.4776
Schwann Cell Precursor	ENSDARG00000038941	ppp1r1c	protein phosphatase 1, regulatory (inhibitor) subunit 1C	0.561455	0	1.25495	0.654267	0.453292	104.139
Schwann Cell Precursor	ENSDARG00000006427	fabp2	fatty acid binding protein 2, intestinal	0.555549	0	0.483317	0.347921	0.389017	89.3764
Schwann Cell Precursor	ENSDARG00000087403	si:ch211-214p13.3	si:ch211-214p13.3	0.554562	0	0.95028	0.277899	0.374486	86.0411
Schwann Cell Precursor	ENSDARG00000038068	ddx5	DEAD (Asp-Glu-Ala-Asp) box helicase 5	0.554217	0	1.07723	0.761488	0.288081	66.1918
Schwann Cell Precursor	ENSDARG00000062711	gal3st1a	galactose-3-O-sulfotransferase 1a	0.553938	0	0.809714	0.636761	0.282675	64.9466
Schwann Cell Precursor	ENSDARG00000036036	mdka	midkine a	0.553611	0	1.05462	0.568928	0.379631	87.2322
Schwann Cell Precursor	ENSDARG00000079497	tcima	NA	0.553056	0	1.16288	0.52954	0.536415	123.233
Schwann Cell Precursor	ENSDARG00000076532	si:ch211-222l21.1	si:ch211-222l21.1	0.550945	0	2.18524	0.83151	0.466949	107.279
Schwann Cell Precursor	ENSDARG00000009640	psmb1	proteasome subunit beta 1	0.55011	0	0.818439	0.632385	0.261993	60.2016
Unknown	ENSDARG00000035309	entpd3	ectonucleoside triphosphate diphosphohydrolase 3	0.628034	0	0.79291	0.34521	0.556264	127.836
Unknown	ENSDARG00000103277	cyp24a1	cytochrome P450, family 24, subfamily A, polypeptide 1	0.610578	0	0.710805	0.361045	0.334382	76.8526
Unknown	ENSDARG00000089187	wfdc2	WAP four-disulfide core domain 2	0.591091	0	0.439455	0.27118	0.308665	70.9471
Unknown	ENSDARG00000017624	krt4	keratin 4	0.587587	0	0.955725	0.511876	0.502314	115.422
Unknown	ENSDARG00000034470	aldoab	aldolase a, fructose-bisphosphate, b	0.582316	0	0.33749	0.231591	0.355148	81.6345
Unknown	ENSDARG00000102956	mmp17b	matrix metallopeptidase 17b	0.581075	0	0.921188	0.430721	0.715042	164.299
Unknown	ENSDARG00000037517	slc35c2	solute carrier family 35 (GDP-fucose transporter), member C2	0.580879	0	0.798448	0.570863	0.44324	101.841
Unknown	ENSDARG00000034588	scn4ab	sodium channel, voltage-gated, type IV, alpha, b	0.573659	0	2.24912	0.970705	0.727612	167.155
Unknown	ENSDARG00000074869	si:ch1073-291c23.2	si:ch1073-291c23.2	0.573258	0	0.614736	0.504751	0.250739	57.6176
Unknown	ENSDARG00000043806	postna	periostin, osteoblast specific factor a	0.571814	0	0.46936	0.260095	0.487469	112.035
Unknown	ENSDARG00000045066	entpd1	ectonucleoside triphosphate diphosphohydrolase 1	0.56852	0	1.10911	0.496041	0.704976	161.979
Unknown	ENSDARG00000074908	col6a1	collagen, type VI, alpha 1	0.568333	0	0.300662	0.226841	0.339666	78.0762
Unknown	ENSDARG00000060222	scn1ba	sodium channel, voltage-gated, type I, beta a	0.567922	0	1.11276	0.709422	0.34844	80.0547
Unknown	ENSDARG00000099144	igfbp3	insulin-like growth factor binding protein 3	0.567886	0	0.338055	0.247427	0.268514	61.7163
Unknown	ENSDARG00000037960	lrrc17	leucine rich repeat containing 17	0.564621	0	0.353741	0.253761	0.438519	100.779
Unknown	ENSDARG00000022650	cyp2ad3	cytochrome P450, family 2, subfamily AD, polypeptide 3	0.561859	0	1.05174	0.679731	0.488427	112.219
Unknown	ENSDARG00000042953	cyp2n13	cytochrome P450, family 2, subfamily N, polypeptide 13	0.560959	0	0.671335	0.470705	0.31662	72.7548
Unknown	ENSDARG00000078659	tmem176	transmembrane protein 176	0.559605	0	1.04564	0.75772	0.288028	66.1761
Unknown	ENSDARG00000093549	selenop	NA	0.558181	0	1.06684	0.714568	0.346046	79.5045
Unknown	ENSDARG00000035810	rgcc	regulator of cell cycle	0.558168	0	2.23656	0.948535	0.467174	107.327
Unknown	ENSDARG00000040503	sb:cb81	sb:cb81	0.557637	0	0.578107	0.398654	0.277322	63.7296
Unknown	ENSDARG00000042978	cyp2p6	cytochrome P450, family 2, subfamily P, polypeptide 6	0.557048	0	0.271519	0.22882	0.260831	59.9578
Unknown	ENSDARG00000021172	cyp2ad2	cytochrome P450, family 2, subfamily AD, polypeptide 2	0.555748	0	0.395385	0.19715	0.317267	72.9388
Unknown	ENSDARG00000105223	pmp22a	peripheral myelin protein 22a	0.55156	0	1.7768	0.895091	0.44826	102.982
Unknown	ENSDARG00000026726	anxa1a	annexin A1a	0.551186	0	1.0868	0.552257	0.415767	95.5244
Xanthophore	ENSDARG00000045601	cax1	cation/H+ exchanger protein 1	0.878303	0	0.581623	0.423041	0.430938	99.1171
Xanthophore	ENSDARG00000076844	plin6	NA	0.870986	0	0.76171	0.437788	0.457331	105.177
Xanthophore	ENSDARG00000075191	oacyl	O-acyltransferase like	0.863078	0	0.992056	0.546544	0.559043	128.544
Xanthophore	ENSDARG00000025912	bscl2l	Bernardinelli-Seip congenital lipodystrophy 2, like	0.847226	0	1.06836	0.694931	0.602211	138.429
Xanthophore	ENSDARG00000071475	aox5	aldehyde oxidase 5	0.846196	0	0.715026	0.482028	0.421481	96.9193
Xanthophore	ENSDARG00000069630	tat	tyrosine aminotransferase	0.815898	0	0.794722	0.502304	0.445109	102.344
Xanthophore	ENSDARG00000044684	rbp4l	retinol binding protein 4, like	0.812011	0	0.741718	0.212903	0.308897	71.1557
Xanthophore	ENSDARG00000063288	slc2a11b	solute carrier family 2 (facilitated glucose transporter), member 11b	0.783068	0	0.375212	0.258986	0.29763	68.4944
Xanthophore	ENSDARG00000114760	asip2b	NA	0.764292	0	0.867759	0.285714	0.33513	77.1227
Xanthophore	ENSDARG00000103789	tmem130	transmembrane protein 130	0.763395	0	1.01336	0.643318	0.501675	115.314
Xanthophore	ENSDARG00000056028	slc22a7a	solute carrier family 22 (organic anion transporter), member 7a	0.74821	0	1.76971	0.728111	0.638945	146.854
Xanthophore	ENSDARG00000029894	slc2a15a	solute carrier family 2 (facilitated glucose transporter), member 15a	0.728155	0	0.378373	0.262673	0.373855	86.0253
Xanthophore	ENSDARG00000100719	uraha	NA	0.726967	0	1.68827	0.725346	0.607324	139.585
Xanthophore	ENSDARG00000070818	pax7b	paired box 7b	0.725816	0	0.687602	0.463594	0.339654	78.0881
Xanthophore	ENSDARG00000104256	bco1	beta-carotene oxygenase 1	0.725223	0	0.741279	0.424885	0.327577	75.3149
Xanthophore	ENSDARG00000101557	scarb1	scavenger receptor class B, member 1	0.716162	0	0.672192	0.447926	0.354938	81.6026
Xanthophore	ENSDARG00000088116	gstm.3	glutathione S-transferase mu tandem duplicate 3	0.715679	0	0.807134	0.299539	0.272979	62.8048
Xanthophore	ENSDARG00000068876	zgc:153031	zgc:153031	0.706966	0	1.18593	0.587097	0.475434	109.299
Xanthophore	ENSDARG00000020328	plekha6	pleckstrin homology domain containing, family A member 6	0.701523	0	0.675949	0.410138	0.288873	66.4328
Xanthophore	ENSDARG00000093957	si:dkey-251i10.2	si:dkey-251i10.2	0.693219	0	3.07367	0.888479	0.620166	142.52
Xanthophore	ENSDARG00000041715	bco2b	beta-carotene oxygenase 2b	0.677075	0	0.831104	0.404608	0.286603	65.8944
Xanthophore	ENSDARG00000070453	gch1	GTP cyclohydrolase 1	0.670727	0	0.929657	0.5447	0.499124	114.748
Xanthophore	ENSDARG00000100446	si:ch211-286o17.1	si:ch211-286o17.1	0.667516	0	0.547562	0.404608	0.265496	61.0435
Xanthophore	ENSDARG00000035018	thy1	Thy-1 cell surface antigen	0.665502	0	2.10267	0.880184	0.579497	133.165
Xanthophore	ENSDARG00000025595	agmo	alkylglycerol monooxygenase	0.659103	0	0.62547	0.474654	0.337092	77.494
Xanthophore	ENSDARG00000032746	tnfsf10l3	tumor necrosis factor (ligand) superfamily, member 10 like 3	0.656956	0	0.252747	0.174194	0.26276	60.4591
Xanthophore	ENSDARG00000042214	tmem243a	transmembrane protein 243, mitochondrial a	0.644112	0	0.629407	0.426728	0.394297	90.6248
Xanthophore	ENSDARG00000015765	iah1	isoamyl acetate-hydrolyzing esterase 1 homolog (S. cerevisiae)	0.642834	0	0.719524	0.475576	0.306953	70.554
Xanthophore	ENSDARG00000114516	CABZ01021592.1	NA	0.641559	0	4.24181	0.999078	0.699838	160.806
Xanthophore	ENSDARG00000029905	phyhd1	phytanoyl-CoA dioxygenase domain containing 1	0.637402	0	0.635284	0.448848	0.348613	80.1347

## Sheet: Table_2
Ensembl ID	Gene symbol	Cluster
ENSDARG00000102051	mtbl	1
ENSDARG00000056151	tyrp1b	1
ENSDARG00000005823	slc39a10	1
ENSDARG00000041623	mt2	1
ENSDARG00000011076	zgc:91968	1
ENSDARG00000091298	pmela	1
ENSDARG00000029204	tyrp1a	1
ENSDARG00000069100	aldh9a1a.1	1
ENSDARG00000006008	dct	1
ENSDARG00000002593	slc45a2	1
ENSDARG00000099101	gch2	1
ENSDARG00000059391	gyg1b	1
ENSDARG00000026726	anxa1a	1
ENSDARG00000042428	gstt1a	1
ENSDARG00000009978	icn	1
ENSDARG00000040190	qdpra	1
ENSDARG00000104068	gstp1	1
ENSDARG00000020143	pah	1
ENSDARG00000077653	rabl6b	1
ENSDARG00000034757	zdhhc2	1
ENSDARG00000030530	slc22a2	1
ENSDARG00000036427	slc3a2a	1
ENSDARG00000034572	gpr143	1
ENSDARG00000100917	slc30a8	1
ENSDARG00000044501	viml	1
ENSDARG00000061303	oca2	1
ENSDARG00000044767	tspan10	1
ENSDARG00000035924	dync1li2	1
ENSDARG00000024540	tspan36	1
ENSDARG00000043257	ckbb	1
ENSDARG00000001950	ak1	1
ENSDARG00000061692	yjefn3	1
ENSDARG00000023443	tjp2b	1
ENSDARG00000101586	si:ch73-389b16.1	1
ENSDARG00000043342	gpx3	1
ENSDARG00000046030	zgc:110339	1
ENSDARG00000025254	s100a10b	1
ENSDARG00000054578	arl6ip1	1
ENSDARG00000005451	gdi2	1
ENSDARG00000055570	gpr61	1
ENSDARG00000058047	pafah1b3	1
ENSDARG00000008861	tfap2e	1
ENSDARG00000086881	ier2b	1
ENSDARG00000024877	ptgr1	1
ENSDARG00000021143	rtn1b	1
ENSDARG00000070991	mlpha	1
ENSDARG00000053269	slc2a15b	1
ENSDARG00000102415	scinla	1
ENSDARG00000031981	pcbd1	1
ENSDARG00000011961	csrp2	1
ENSDARG00000078619	pnp5a	1
ENSDARG00000040046	snai2	1
ENSDARG00000035018	thy1	2
ENSDARG00000003808	aqp3a	2
ENSDARG00000093957	si:dkey-251i10.2	2
ENSDARG00000114760	asip2b	2
ENSDARG00000114516	CABZ01021592.1	2
ENSDARG00000017772	mdh1aa	2
ENSDARG00000007275	si:ch211-251b21.1	2
ENSDARG00000070453	gch1	2
ENSDARG00000025912	bscl2l	2
ENSDARG00000053684	aldob	2
ENSDARG00000068876	zgc:153031	2
ENSDARG00000100719	uraha	2
ENSDARG00000075191	oacyl	2
ENSDARG00000056028	slc22a7a	2
ENSDARG00000036830	krt91	2
ENSDARG00000033539	paics	2
ENSDARG00000088116	gstm.3	2
ENSDARG00000069630	tat	2
ENSDARG00000076844	plin6	2
ENSDARG00000041715	bco2b	2
ENSDARG00000044684	rbp4l	2
ENSDARG00000070818	pax7b	2
ENSDARG00000103789	tmem130	2
ENSDARG00000101557	scarb1	2
ENSDARG00000071475	aox5	2
ENSDARG00000025595	agmo	2
ENSDARG00000045601	cax1	2
ENSDARG00000096711	si:ch211-194k22.8	2
ENSDARG00000020328	plekha6	2
ENSDARG00000101749	zgc:92161	2
ENSDARG00000017388	gstt1b	2
ENSDARG00000104256	bco1	2
ENSDARG00000100446	si:ch211-286o17.1	2
ENSDARG00000071377	hsd11b1la	2
ENSDARG00000041691	bhlhe41	2
ENSDARG00000035622	xbp1	2
ENSDARG00000019274	rasd1	2
ENSDARG00000055064	prdx5	2
ENSDARG00000028618	zgc:77517	2
ENSDARG00000035715	marcksl1b	2
ENSDARG00000011683	prtfdc1	2
ENSDARG00000029524	impdh1b	2
ENSDARG00000018404	krt18	2
ENSDARG00000020871	ptprz1b	2
ENSDARG00000068432	si:dkey-56m19.5	2
ENSDARG00000058734	prdx1	2
ENSDARG00000015765	iah1	2
ENSDARG00000092947	cyt1	2
ENSDARG00000077004	aldh1l1	2
ENSDARG00000058358	krt8	2
ENSDARG00000056481	vat1	2
ENSDARG00000019195	vps9d1	2
ENSDARG00000058553	sprb	2
ENSDARG00000054916	eif4ebp3	2
ENSDARG00000011418	sigmar1	2
ENSDARG00000094428	si:dkey-31f5.8	2
ENSDARG00000032496	pon1	2
ENSDARG00000103483	litaf	2
ENSDARG00000063288	slc2a11b	2
ENSDARG00000075718	rpz5	2
ENSDARG00000104181	tmsb1	2
ENSDARG00000059950	plxdc2	2
ENSDARG00000097057	fxyd6l	2
ENSDARG00000043154	ucp2	2
ENSDARG00000098186	TMEM19	2
ENSDARG00000025147	cd63	2
ENSDARG00000028257	cyb561a3b	2
ENSDARG00000021140	pabpc1b	2
ENSDARG00000062558	rspry1	2
ENSDARG00000097964	arhgef33	2
ENSDARG00000011170	ndrg2	2
ENSDARG00000019613	ip6k2b	2
ENSDARG00000099079	aclya	2
ENSDARG00000088178	tp53inp2	2
ENSDARG00000004621	gpm6ab	2
ENSDARG00000037998	flot1b	2
ENSDARG00000102986	csf1ra	2
ENSDARG00000063037	lipea	2
ENSDARG00000054829	pik3c3	2
ENSDARG00000059015	lim2.2	2
ENSDARG00000090337	pprc1	2
ENSDARG00000003732	mitfa	2
ENSDARG00000060457	pmp22b	3
ENSDARG00000058699	tmeff2b	3
ENSDARG00000021032	foxd3	3
ENSDARG00000029905	phyhd1	3
ENSDARG00000041839	tsc22d2	3
ENSDARG00000105223	pmp22a	3
ENSDARG00000029894	slc2a15a	3
ENSDARG00000016706	atic	3
ENSDARG00000009313	zgc:63831	3
ENSDARG00000100398	pax7a	3
ENSDARG00000031100	ivns1abpa	3
ENSDARG00000019253	rhag	3
ENSDARG00000070360	inka1a	3
ENSDARG00000062460	sgk3	3
ENSDARG00000022650	cyp2ad3	3
ENSDARG00000019353	sparc	3
ENSDARG00000054058	h1fx	3
ENSDARG00000038095	socs1a	3
ENSDARG00000044588	emp2	3
ENSDARG00000010032	cmtm7	3
ENSDARG00000076541	clec3ba	3
ENSDARG00000062481	mlphb	3
ENSDARG00000004517	ppat	3
ENSDARG00000099491	tmem176l.1	3
ENSDARG00000026611	socs3b	3
ENSDARG00000103978	sh3bp5b	3
ENSDARG00000025428	socs3a	4
ENSDARG00000059906	sdc4	4
ENSDARG00000031683	fosab	4
ENSDARG00000099195	ier2a	4
ENSDARG00000104773	junbb	4
ENSDARG00000077473	mych	4
ENSDARG00000027249	btg1	4
ENSDARG00000087303	cebpd	4
ENSDARG00000020133	jdp2b	4
ENSDARG00000055751	fosb	4
ENSDARG00000020298	btg2	4
ENSDARG00000043531	jun	4
ENSDARG00000059836	ddit3	4
ENSDARG00000019130	plk2b	4
ENSDARG00000021443	zfp36l1b	4
ENSDARG00000038141	atf4b	4
ENSDARG00000053291	pnrc2	4
ENSDARG00000025522	sgk1	4
ENSDARG00000091234	si:ch73-335l21.4	4
ENSDARG00000036588	mhc1zba	4
ENSDARG00000020239	lpin1	4
ENSDARG00000095451	si:ch211-196l7.4	4
ENSDARG00000030440	rsrp1	4
ENSDARG00000074378	junba	4
ENSDARG00000042874	phlda2	4
ENSDARG00000103476	trpm1b	4
ENSDARG00000004588	sox4a	4
ENSDARG00000040764	id1	4
ENSDARG00000101766	ptmab	4
ENSDARG00000021113	ptmaa	4
ENSDARG00000007693	nfkbiab	4
ENSDARG00000010192	pax3a	4
ENSDARG00000099014	fxyd1	5
ENSDARG00000070266	spock3	5
ENSDARG00000068214	ccni	5
ENSDARG00000034423	sncga	5
ENSDARG00000077828	slc29a3	5
ENSDARG00000099312	jpt1b	5
ENSDARG00000053365	rpl31	5
ENSDARG00000041435	uba52	5
ENSDARG00000092553	slc25a5	5
ENSDARG00000041232	rps29	5
ENSDARG00000103433	rpl14	5
ENSDARG00000037071	rps26	5
ENSDARG00000041811	rps25	5
ENSDARG00000009212	ppiaa	5
ENSDARG00000030408	rps26l	5
ENSDARG00000017602	ccng2	5
ENSDARG00000005791	rpl28	5
ENSDARG00000100371	eef2b	5
ENSDARG00000044093	rpl13a	5
ENSDARG00000099631	cmtm6	6
ENSDARG00000099351	igfbp1a	6
ENSDARG00000057575	pnp4a	6
ENSDARG00000088332	alx4a	6
ENSDARG00000003991	fhl2b	6
ENSDARG00000060345	apoda.1	6
ENSDARG00000092240	si:ch211-243a20.3	6
ENSDARG00000042018	fhl2a	6
ENSDARG00000033201	zgc:101840	6
ENSDARG00000091792	akap12a	6
ENSDARG00000062688	gpnmb	6
ENSDARG00000097804	lypc	6
ENSDARG00000075161	defbl1	6
ENSDARG00000075629	si:dkey-197i20.6	6
ENSDARG00000054942	lgals2a	6
ENSDARG00000057706	si:ch211-137i24.10	6
ENSDARG00000070702	s100v2	6
ENSDARG00000055172	si:ch211-256m1.8	6
ENSDARG00000029544	id2b	6
ENSDARG00000075436	sytl2b	6
ENSDARG00000069946	itga6b	6
ENSDARG00000090444	ponzr1	6
ENSDARG00000071626	ptgdsb.2	6
ENSDARG00000042548	tpd52l1	6
ENSDARG00000062003	myo5b	6
ENSDARG00000055678	akap12b	6
ENSDARG00000016835	tcirg1a	6
ENSDARG00000089441	si:ch211-105c13.3	6
ENSDARG00000023713	aqp1a.1	6
ENSDARG00000008306	rdh5	6
ENSDARG00000017474	zgc:110699	6
ENSDARG00000045749	ppfibp1a	6
ENSDARG00000098153	lhfpl2b	6
ENSDARG00000021442	cdh11	6
ENSDARG00000058394	abhd10b	6
ENSDARG00000069432	plscr3b	6
ENSDARG00000074442	alx4b	6
ENSDARG00000038941	ppp1r1c	6
ENSDARG00000029722	hmgb2a	6
ENSDARG00000013838	sulf2b	6
ENSDARG00000075542	zfhx4	6
ENSDARG00000042124	si:dkey-4e7.3	6
ENSDARG00000007396	rnd3b	6
ENSDARG00000075343	csf1a	6
ENSDARG00000039429	adka	6
ENSDARG00000010727	ttyh2l	6
ENSDARG00000026531	alcama	6
ENSDARG00000058348	scinlb	6
ENSDARG00000070047	rgs4	6
ENSDARG00000001873	phgdh	6
ENSDARG00000069518	aqp3b	6
ENSDARG00000098745	tfec	6

## Sheet: Table_3
Sample	Condition	Stage (SSL)	Tissue	Cell number
1	Euthyroid	11	trunk	2168
2	Euthyroid	7.2-10.4	skin	3008
3	Euthyroid	7.2-10.4	trunk	944
4	Euthyroid	7.2-10.4	trunk	808
5	Euthyroid	7.2-10.4	trunk	807
6	Euthyroid	7.2-10.4	trunk	2384
7	Hypothyroid	11	trunk	2135
8	Hypothyroid	7.2-10.4	skin	3033
9	Hypothyroid	7.2-10.4	trunk	1073
10	Hypothyroid	7.2-10.4	trunk	941
11	Hypothyroid	7.2-10.4	trunk	774
12	Hypothyroid	7.2-10.4	trunk	1888
13	Hypothyroid	7.2-10.4	trunk	2650
14	5 dpf, Euthyroid	3.8	tail	2154

## Sheet: Table_4
Signature score	Ensembl ID	Gene symbol
melanin	ENSDARG00000020143	pah
melanin	ENSDARG00000029204	tyrp1a
melanin	ENSDARG00000061303	oca2
melanin	ENSDARG00000056151	tyrp1b
melanin	ENSDARG00000006008	dct
melanin	ENSDARG00000034572	gpr143
melanin	ENSDARG00000099101	gch2
melanin	ENSDARG00000039077	tyr
melanin	ENSDARG00000024771	slc24a5
melanin	ENSDARG00000002593	slc45a2
melanin	ENSDARG00000091298	pmela
AP1 TF complex	ENSDARG00000104773	junbb
AP1 TF complex	ENSDARG00000038141	atf4b
AP1 TF complex	ENSDARG00000111939	atf4a
AP1 TF complex	ENSDARG00000044301	atf1
AP1 TF complex	ENSDARG00000055481	atf7b
AP1 TF complex	ENSDARG00000067850	jund
AP1 TF complex	ENSDARG00000074378	junba
AP1 TF complex	ENSDARG00000043531	jun
AP1 TF complex	ENSDARG00000012656	atf6
AP1 TF complex	ENSDARG00000007823	atf3
AP1 TF complex	ENSDARG00000031683	fosab
AP1 TF complex	ENSDARG00000040623	fosl2
AP1 TF complex	ENSDARG00000015355	fosl1a
AP1 TF complex	ENSDARG00000055751	fosb
AP1 TF complex	ENSDARG00000077785	atf5b
cell cycle	ENSDARG00000101637	ccnd1
cell cycle	ENSDARG00000035810	rgcc
cell cycle	ENSDARG00000037158	rcc1
cell cycle	ENSDARG00000028335	hmga1a
cell cycle	ENSDARG00000011510	rcc2
cell cycle	ENSDARG00000054155	pcna
cell cycle	ENSDARG00000101578	e2f4
UPR	ENSDARG00000063563	creb3l2
UPR	ENSDARG00000035622	xbp1
UPR	ENSDARG00000054746	uggt1
UPR	ENSDARG00000037647	rnf175
UPR	ENSDARG00000017740	sec63
UPR	ENSDARG00000012656	atf6
UPR	ENSDARG00000020926	creb3l3l
UPR	ENSDARG00000017842	syvn1
UPR	ENSDARG00000099439	serp1
UPR	ENSDARG00000028448	edem2
UPR	ENSDARG00000039008	zgc:85858
UPR	ENSDARG00000060282	rnf121
UPR	ENSDARG00000008542	yod1
UPR	ENSDARG00000057577	mbtps2
UPR	ENSDARG00000020218	amfra
purine	ENSDARG00000029524	impdh1b
purine	ENSDARG00000017049	adsl
purine	ENSDARG00000011683	prtfdc1
purine	ENSDARG00000101089	gart
purine	ENSDARG00000016706	atic
purine	ENSDARG00000003750	pfas
purine	ENSDARG00000033539	paics
purine	ENSDARG00000004517	ppat
purine	ENSDARG00000008884	hprt1
purine	ENSDARG00000079848	gmps
purine	ENSDARG00000057575	pnp4a
purine	ENSDARG00000014866	hprt1l
NC migration	ENSDARG00000035598	coro1ca
NC migration	ENSDARG00000077467	sox10
NC migration	ENSDARG00000020847	atp6v0a1a
NC migration	ENSDARG00000054578	arl6ip1
NC migration	ENSDARG00000059680	fscn1a
NC migration	ENSDARG00000052150	pbx4
NC migration	ENSDARG00000078416	zeb2b
NC migration	ENSDARG00000057633	cxcr4a
NC migration	ENSDARG00000077004	aldh1l1
NC migration	ENSDARG00000021032	foxd3
NC migration	ENSDARG00000011163	sema3fa
NC migration	ENSDARG00000075211	chd7
NC migration	ENSDARG00000010192	pax3a
NC migration	ENSDARG00000060148	sh3pxd2aa
NC migration	ENSDARG00000031894	lef1
NC migration	ENSDARG00000038446	nrp2b
NC migration	ENSDARG00000011188	acvr2aa
NC migration	ENSDARG00000034293	hif1ab
NC migration	ENSDARG00000032617	fgfrl1a
NC migration	ENSDARG00000078106	ocrl
NC migration	ENSDARG00000021895	disc1
NC migration	ENSDARG00000103959	pak1
NC migration	ENSDARG00000062824	alx1
NC migration	ENSDARG00000011510	rcc2
NC migration	ENSDARG00000076317	plod3
NC migration	ENSDARG00000105206	hmgcrb
NC migration	ENSDARG00000102153	nrp1a
NC migration	ENSDARG00000100252	capzb
NC migration	ENSDARG00000100944	glrx2
pigment TF	ENSDARG00000098745	tfec
pigment TF	ENSDARG00000077467	sox10
pigment TF	ENSDARG00000021032	foxd3
pigment TF	ENSDARG00000003732	mitfa
pigment TF	ENSDARG00000077473	mych
pigment TF	ENSDARG00000007241	mycb
pigment TF	ENSDARG00000010192	pax3a
pigment TF	ENSDARG00000008861	tfap2e
pigment TF	ENSDARG00000070818	pax7b
pigment TF	ENSDARG00000100398	pax7a
pigment TF	ENSDARG00000059279	tfap2a
carotenoid	ENSDARG00000104256	bco1
carotenoid	ENSDARG00000076844	plin6
carotenoid	ENSDARG00000103398	fabp1b.2
carotenoid	ENSDARG00000042533	gstm.1
carotenoid	ENSDARG00000088116	gstm.3
carotenoid	ENSDARG00000018529	lipf
carotenoid	ENSDARG00000041715	bco2b
carotenoid	ENSDARG00000075191	oacyl
carotenoid	ENSDARG00000044684	rbp4l
carotenoid	ENSDARG00000101557	scarb1
pteridine	ENSDARG00000037176	ggh
pteridine	ENSDARG00000004406	spra
pteridine	ENSDARG00000058553	sprb
pteridine	ENSDARG00000031981	pcbd1
pteridine	ENSDARG00000068876	zgc:153031
pteridine	ENSDARG00000045269	pts
pteridine	ENSDARG00000025595	agmo
pteridine	ENSDARG00000020054	aox6
pteridine	ENSDARG00000071475	aox5
pteridine	ENSDARG00000099101	gch2
pteridine	ENSDARG00000070453	gch1

## Sheet: Table_5
Ensembl ID	Gene symbol
ENSDARG00000011961	csrp2
ENSDARG00000016691	cd9b
ENSDARG00000020871	ptprz1b
ENSDARG00000102020	pnpla3
ENSDARG00000088181	mpped1
ENSDARG00000034375	chst11
ENSDARG00000063149	tmtc1
ENSDARG00000003570	hsp90b1
ENSDARG00000045749	ppfibp1a
ENSDARG00000032765	net1
ENSDARG00000032618	mgst1.1
ENSDARG00000022165	mgst1.2
ENSDARG00000053136	b2m
ENSDARG00000006215	akr1b1
ENSDARG00000045601	cax1
ENSDARG00000045580	lum
ENSDARG00000012066	dcn
ENSDARG00000020143	pah
ENSDARG00000007175	recql
ENSDARG00000002128	cwf19l1
ENSDARG00000104301	zgc:193726
ENSDARG00000100673	znf974
ENSDARG00000043798	ms4a17a.1
ENSDARG00000093546	ms4a17a.10
ENSDARG00000078014	pacsin2
ENSDARG00000011170	ndrg2
ENSDARG00000105450	si:ch211-63p21.1
ENSDARG00000105507	zgc:112234
ENSDARG00000078619	pnp5a
ENSDARG00000100900	si:ch211-183d5.2
ENSDARG00000076933	aldh1a3
ENSDARG00000039881	cemip
ENSDARG00000102908	il16
ENSDARG00000023868	si:dkey-172h23.2
ENSDARG00000103713	cd248a
ENSDARG00000091234	si:ch73-335l21.4
ENSDARG00000090444	ponzr1
ENSDARG00000036427	slc3a2a
ENSDARG00000036376	cldn7a
ENSDARG00000032862	ugt5g1
ENSDARG00000075831	slc7a8a
ENSDARG00000044125	txn
ENSDARG00000024877	ptgr1
ENSDARG00000054829	pik3c3
ENSDARG00000040224	krcp
ENSDARG00000105562	si:dkey-23i12.7
ENSDARG00000088332	alx4a
ENSDARG00000037363	st5
ENSDARG00000102051	mtbl
ENSDARG00000033683	tpma
ENSDARG00000053505	fbxo22
ENSDARG00000074490	casc4
ENSDARG00000036147	ano5b
ENSDARG00000011851	map2k5
ENSDARG00000001975	hsd11b2
ENSDARG00000030463	tppp3
ENSDARG00000017676	mmp2
ENSDARG00000017474	zgc:110699
ENSDARG00000036036	mdka
ENSDARG00000068457	tnnt3b
ENSDARG00000020953	dnajb6b
ENSDARG00000059950	plxdc2
ENSDARG00000021442	cdh11
ENSDARG00000008811	cmtm3
ENSDARG00000068432	si:dkey-56m19.5
ENSDARG00000059815	oaz2b
ENSDARG00000102750	cdh30
ENSDARG00000102855	neo1a
ENSDARG00000062111	rxfp3.3a2
ENSDARG00000068258	lrch4
ENSDARG00000060610	pcdh7b
ENSDARG00000104256	bco1
ENSDARG00000069135	ppp1r15a
ENSDARG00000029204	tyrp1a
ENSDARG00000103846	hspa5
ENSDARG00000104431	slc1a3a
ENSDARG00000063288	slc2a11b
ENSDARG00000035622	xbp1
ENSDARG00000095754	si:dkey-234h16.7
ENSDARG00000086374	isg15
ENSDARG00000068279	si:ch211-240b21.2
ENSDARG00000035610	zgc:113208
ENSDARG00000011783	stag2a
ENSDARG00000057706	si:ch211-137i24.10
ENSDARG00000026726	anxa1a
ENSDARG00000004251	dhfr
ENSDARG00000035519	histh1l
ENSDARG00000079497	tcima
ENSDARG00000097795	zgc:162952
ENSDARG00000035018	thy1
ENSDARG00000016866	fam102ab
ENSDARG00000054288	zgc:63972
ENSDARG00000009336	aif1l
ENSDARG00000035420	ophn1
ENSDARG00000033466	tagln2
ENSDARG00000035256	eef2l2
ENSDARG00000035285	ncor1
ENSDARG00000059883	trpv1
ENSDARG00000003808	aqp3a
ENSDARG00000098153	lhfpl2b
ENSDARG00000079323	rgmb
ENSDARG00000052437	mia
ENSDARG00000039626	nrgna
ENSDARG00000005154	aspa
ENSDARG00000035120	gldc
ENSDARG00000086786	mfsd10
ENSDARG00000093957	si:dkey-251i10.2
ENSDARG00000001950	ak1
ENSDARG00000009280	smyd1a
ENSDARG00000004406	spra
ENSDARG00000079347	zgc:194659
ENSDARG00000086189	mgp
ENSDARG00000104773	junbb
ENSDARG00000102565	vasnb
ENSDARG00000101861	cyp2k19
ENSDARG00000103800	prkar1b
ENSDARG00000087188	nfil3-6
ENSDARG00000041217	xpo6
ENSDARG00000044767	tspan10
ENSDARG00000094557	nupr1b
ENSDARG00000094328	si:dkey-93n13.1
ENSDARG00000021242	mvp
ENSDARG00000093186	si:dkey-30j10.5
ENSDARG00000015922	stk17al
ENSDARG00000099079	aclya
ENSDARG00000070735	rnd2
ENSDARG00000056481	vat1
ENSDARG00000007344	tcap
ENSDARG00000011519	myl4
ENSDARG00000034588	scn4ab
ENSDARG00000025607	ifnphi1
ENSDARG00000088967	wnk4b
ENSDARG00000012405	col1a1a
ENSDARG00000031116	dnal4a
ENSDARG00000038025	cbx7a
ENSDARG00000009313	zgc:63831
ENSDARG00000055172	si:ch211-256m1.8
ENSDARG00000027529	hmox1a
ENSDARG00000038095	socs1a
ENSDARG00000044588	emp2
ENSDARG00000096242	si:ch211-76l23.4
ENSDARG00000088711	lgals1l1
ENSDARG00000054942	lgals2a
ENSDARG00000054849	bcat2
ENSDARG00000077360	zgc:173593
ENSDARG00000037941	syt5a
ENSDARG00000094836	si:ch211-195b15.8
ENSDARG00000053254	mylpfa
ENSDARG00000027357	cd2bp2
ENSDARG00000053467	gtpbp1
ENSDARG00000099195	ier2a
ENSDARG00000027063	arpc1b
ENSDARG00000037879	lfng
ENSDARG00000103483	litaf
ENSDARG00000101914	metrnla
ENSDARG00000101749	zgc:92161
ENSDARG00000105223	pmp22a
ENSDARG00000010727	ttyh2l
ENSDARG00000097238	hbba1
ENSDARG00000097011	hbaa1
ENSDARG00000089087	hbba1
ENSDARG00000079078	si:ch211-5k11.8
ENSDARG00000025428	socs3a
ENSDARG00000089291	cenpx
ENSDARG00000098465	si:ch73-366l1.5
ENSDARG00000037789	pvalb1
ENSDARG00000079884	trim107
ENSDARG00000058699	tmeff2b
ENSDARG00000011941	bmpr2a
ENSDARG00000057633	cxcr4a
ENSDARG00000003991	fhl2b
ENSDARG00000028027	trim63a
ENSDARG00000105116	p4hb
ENSDARG00000077004	aldh1l1
ENSDARG00000100336	pik3r6a
ENSDARG00000102415	scinla
ENSDARG00000054749	lmo4b
ENSDARG00000002210	stk25a
ENSDARG00000052129	boka
ENSDARG00000021113	ptmaa
ENSDARG00000061590	cachd1
ENSDARG00000021032	foxd3
ENSDARG00000034409	pik3r3b
ENSDARG00000070047	rgs4
ENSDARG00000002644	rgs5a
ENSDARG00000040177	rgs16
ENSDARG00000070792	lrrc15
ENSDARG00000006514	her6
ENSDARG00000021607	negr1
ENSDARG00000017624	krt4
ENSDARG00000029075	pfkfb4b
ENSDARG00000019613	ip6k2b
ENSDARG00000054058	h1fx
ENSDARG00000060316	cish
ENSDARG00000011163	sema3fa
ENSDARG00000100446	si:ch211-286o17.1
ENSDARG00000077473	mych
ENSDARG00000059906	sdc4
ENSDARG00000070404	inka1b
ENSDARG00000042128	pacsin1b
ENSDARG00000114670	ube2c
ENSDARG00000103277	cyp24a1
ENSDARG00000059836	ddit3
ENSDARG00000023713	aqp1a.1
ENSDARG00000101766	ptmab
ENSDARG00000058734	prdx1
ENSDARG00000017860	rgs5b
ENSDARG00000114760	asip2b
ENSDARG00000114516	CABZ01021592.1
ENSDARG00000076959	si:ch211-38m6.6
ENSDARG00000018809	abhd3
ENSDARG00000011683	prtfdc1
ENSDARG00000089109	bcl2b
ENSDARG00000095837	si:dkey-185p13.1
ENSDARG00000005673	f3b
ENSDARG00000062864	gk5
ENSDARG00000099960	elovl1a
ENSDARG00000031343	rab6bb
ENSDARG00000031426	csrnp1a
ENSDARG00000003068	gorasp1a
ENSDARG00000035859	angptl4
ENSDARG00000056378	ifi30
ENSDARG00000077544	toe1
ENSDARG00000007241	mycb
ENSDARG00000060861	dars2
ENSDARG00000013576	gadd45bb
ENSDARG00000060345	apoda.1
ENSDARG00000038709	si:dkeyp-66d1.7
ENSDARG00000007425	apol1
ENSDARG00000038731	slc25a36a
ENSDARG00000054746	uggt1
ENSDARG00000091628	cspp1b
ENSDARG00000039650	itm2cb
ENSDARG00000044501	viml
ENSDARG00000101479	BX908782.2
ENSDARG00000115862	vapal
ENSDARG00000058996	jam2a
ENSDARG00000016706	atic
ENSDARG00000037647	rnf175
ENSDARG00000030563	zgc:77880
ENSDARG00000056381	cfap97
ENSDARG00000093886	si:dkey-167i21.2
ENSDARG00000056151	tyrp1b
ENSDARG00000070266	spock3
ENSDARG00000094202	CT583646.2
ENSDARG00000038056	fgfbp2b
ENSDARG00000006427	fabp2
ENSDARG00000089334	ednrba
ENSDARG00000069946	itga6b
ENSDARG00000053269	slc2a15b
ENSDARG00000027572	as3mt
ENSDARG00000051975	cd99
ENSDARG00000012016	hpgd
ENSDARG00000036774	rgs12b
ENSDARG00000092730	enam
ENSDARG00000016835	tcirg1a
ENSDARG00000078659	tmem176
ENSDARG00000092240	si:ch211-243a20.3
ENSDARG00000015559	fstl1a
ENSDARG00000075045	cxcl18b
ENSDARG00000017772	mdh1aa
ENSDARG00000091683	cnrip1a
ENSDARG00000074378	junba
ENSDARG00000052361	il15
ENSDARG00000103125	tsc2
ENSDARG00000041394	dnajb1b
ENSDARG00000069046	wu:fk65c09
ENSDARG00000086172	ACVR1C
ENSDARG00000042018	fhl2a
ENSDARG00000042124	si:dkey-4e7.3
ENSDARG00000058606	sik1
ENSDARG00000041998	zgc:113337
ENSDARG00000091411	si:ch211-214p13.9
ENSDARG00000006314	itgav
ENSDARG00000035810	rgcc
ENSDARG00000075435	akap11
ENSDARG00000092033	si:dkey-239h2.3
ENSDARG00000053315	tmprss3a
ENSDARG00000069934	parp4
ENSDARG00000069843	kctd12.1
ENSDARG00000004930	lmo7a
ENSDARG00000069763	etv5a
ENSDARG00000093440	tnfaip6
ENSDARG00000007396	rnd3b
ENSDARG00000077139	col6a3
ENSDARG00000099462	prlh
ENSDARG00000005823	slc39a10
ENSDARG00000031971	kdelc1
ENSDARG00000016059	rab5b
ENSDARG00000056704	zgc:91818
ENSDARG00000020618	gatd3a
ENSDARG00000069381	si:ch211-125e6.5
ENSDARG00000038321	zgc:172053
ENSDARG00000017466	ncam2
ENSDARG00000040777	inhbb
ENSDARG00000009783	dirc2
ENSDARG00000069242	pdia5
ENSDARG00000010280	clasp1a
ENSDARG00000054867	hibch
ENSDARG00000036558	col18a1a
ENSDARG00000038941	ppp1r1c
ENSDARG00000040257	slc38a11
ENSDARG00000006008	dct
ENSDARG00000026024	mospd2
ENSDARG00000076541	clec3ba
ENSDARG00000004964	cyp4t8
ENSDARG00000026178	ube3d
ENSDARG00000089413	mbpb
ENSDARG00000035309	entpd3
ENSDARG00000057879	p3h3
ENSDARG00000090560	mfap5
ENSDARG00000070620	grin2db
ENSDARG00000073978	crabp2a
ENSDARG00000061242	tuft1a
ENSDARG00000089441	si:ch211-105c13.3
ENSDARG00000011824	pbxip1b
ENSDARG00000025254	s100a10b
ENSDARG00000101181	s100w
ENSDARG00000009978	icn
ENSDARG00000055514	icn2
ENSDARG00000040295	apoeb
ENSDARG00000092170	apoc1
ENSDARG00000040291	cadm4
ENSDARG00000032496	pon1
ENSDARG00000097789	pon3.2
ENSDARG00000040290	pon3.2
ENSDARG00000073705	rbfa
ENSDARG00000004308	fam8a1b
ENSDARG00000055837	arhgef1b
ENSDARG00000055854	nr4a3
ENSDARG00000076844	plin6
ENSDARG00000008363	mcl1b
ENSDARG00000000189	sema6e
ENSDARG00000101481	rbp5
ENSDARG00000009823	pou3f1
ENSDARG00000034643	fhl3a
ENSDARG00000103127	gpn2
ENSDARG00000033655	stmn1b
ENSDARG00000102701	eva1ba
ENSDARG00000103978	sh3bp5b
ENSDARG00000099631	cmtm6
ENSDARG00000060222	scn1ba
ENSDARG00000069981	cspg5a
ENSDARG00000113257	FO704821.1
ENSDARG00000075718	rpz5
ENSDARG00000089399	tmem176l.2
ENSDARG00000087087	col28a1b
ENSDARG00000099572	hmgn2
ENSDARG00000005085	ggctb
ENSDARG00000043963	si:ch211-241j12.3
ENSDARG00000099144	igfbp3
ENSDARG00000099351	igfbp1a
ENSDARG00000033201	zgc:101840
ENSDARG00000028354	stxbp6l
ENSDARG00000019253	rhag
ENSDARG00000021789	myoc
ENSDARG00000016357	fmo5
ENSDARG00000043531	jun
ENSDARG00000005481	nfkbiaa
ENSDARG00000002745	tdh
ENSDARG00000005002	brf1b
ENSDARG00000015611	rasl11b
ENSDARG00000052336	ociad2
ENSDARG00000042934	ctgfa
ENSDARG00000042953	cyp2n13
ENSDARG00000042956	cyp2ad6
ENSDARG00000022650	cyp2ad3
ENSDARG00000042978	cyp2p6
ENSDARG00000042980	cyp2p7
ENSDARG00000010831	churc1
ENSDARG00000055678	akap12b
ENSDARG00000020711	rrm2
ENSDARG00000029544	id2b
ENSDARG00000009001	pdia6
ENSDARG00000020693	sesn1
ENSDARG00000093660	si:dkey-6f10.3
ENSDARG00000018921	fam84a
ENSDARG00000042133	si:dkey-51e6.1
ENSDARG00000094010	swt1
ENSDARG00000024537	emilin1a
ENSDARG00000007823	atf3
ENSDARG00000010434	clu
ENSDARG00000042548	tpd52l1
ENSDARG00000041799	cx43
ENSDARG00000023111	plg
ENSDARG00000076380	hnrnpa0l
ENSDARG00000041411	rad51
ENSDARG00000031683	fosab
ENSDARG00000020133	jdp2b
ENSDARG00000030129	si:ch211-87m7.2
ENSDARG00000103398	fabp1b.2
ENSDARG00000058553	sprb
ENSDARG00000063354	abtb1
ENSDARG00000043666	abt1
ENSDARG00000023443	tjp2b
ENSDARG00000039459	qsox1
ENSDARG00000062297	soat1
ENSDARG00000076290	calr
ENSDARG00000025914	si:dkey-190g11.3
ENSDARG00000019130	plk2b
ENSDARG00000069100	aldh9a1a.1
ENSDARG00000110528	sypa
ENSDARG00000042961	zgc:100920
ENSDARG00000007682	ppdpfa
ENSDARG00000000690	sypl2b
ENSDARG00000042533	gstm.1
ENSDARG00000088116	gstm.3
ENSDARG00000092035	si:ch211-156j16.1
ENSDARG00000024540	tspan36
ENSDARG00000110581	mapk4
ENSDARG00000042428	gstt1a
ENSDARG00000042409	si:ch211-251j10.3
ENSDARG00000068409	vgll4l
ENSDARG00000019417	gadd45ga
ENSDARG00000031044	lipg
ENSDARG00000070206	si:busm1-160c18.6
ENSDARG00000031745	si:busm1-266f07.2
ENSDARG00000005648	olfml2a
ENSDARG00000073773	tti2
ENSDARG00000007275	si:ch211-251b21.1
ENSDARG00000079504	mfn2
ENSDARG00000095807	hp
ENSDARG00000099197	actc1b
ENSDARG00000102332	spint1a
ENSDARG00000097959	si:dkey-248g15.3
ENSDARG00000013409	bmp2a
ENSDARG00000091792	akap12a
ENSDARG00000075766	sccpdha
ENSDARG00000004377	ppp1r13ba
ENSDARG00000070453	gch1
ENSDARG00000097256	si:ch211-270g19.5
ENSDARG00000007697	fabp7a
ENSDARG00000025024	pnoca
ENSDARG00000087554	cdk1
ENSDARG00000097964	arhgef33
ENSDARG00000033437	rps6ka1
ENSDARG00000054823	id3
ENSDARG00000020239	lpin1
ENSDARG00000042815	alkal2b
ENSDARG00000086789	bahd1
ENSDARG00000055283	id2a
ENSDARG00000015765	iah1
ENSDARG00000077811	sox11a
ENSDARG00000053858	crip1
ENSDARG00000078322	col12a1a
ENSDARG00000038969	zgc:113142
ENSDARG00000007377	odc1
ENSDARG00000110744	CYTL1
ENSDARG00000009087	cd74a
ENSDARG00000102986	csf1ra
ENSDARG00000114554	cdx1a
ENSDARG00000103019	gstp2
ENSDARG00000104068	gstp1
ENSDARG00000099545	snx25
ENSDARG00000040465	irf2
ENSDARG00000109337	nanos1
ENSDARG00000025912	bscl2l
ENSDARG00000053488	si:ch73-22a13.3
ENSDARG00000041607	eif4ebp3l
ENSDARG00000075121	hbegfa
ENSDARG00000058206	si:ch211-153b23.5
ENSDARG00000104181	tmsb1
ENSDARG00000003035	hspa9
ENSDARG00000102076	zgc:158852
ENSDARG00000099885	trim105
ENSDARG00000076594	pcdh12
ENSDARG00000037488	canx
ENSDARG00000057949	slc43a3b
ENSDARG00000032617	fgfrl1a
ENSDARG00000053684	aldob
ENSDARG00000037421	egr1
ENSDARG00000056627	cxcl14
ENSDARG00000019353	sparc
ENSDARG00000017842	syvn1
ENSDARG00000071586	tgfbi
ENSDARG00000075666	tsc22d3
ENSDARG00000034757	zdhhc2
ENSDARG00000015355	fosl1a
ENSDARG00000053569	sox3
ENSDARG00000074285	si:ch73-335m24.2
ENSDARG00000088124	adrb2a
ENSDARG00000002609	rnf145a
ENSDARG00000100582	si:ch211-195b11.3
ENSDARG00000076060	diaph2
ENSDARG00000052615	tnmd
ENSDARG00000077726	nocta
ENSDARG00000040190	qdpra
ENSDARG00000043342	gpx3
ENSDARG00000106873	LO018188.1
ENSDARG00000056831	gng2
ENSDARG00000039535	dapp1
ENSDARG00000091211	adh8a
ENSDARG00000034423	sncga
ENSDARG00000093584	zgc:193505
ENSDARG00000001452	adam8a
ENSDARG00000029894	slc2a15a
ENSDARG00000114454	CR762483.1
ENSDARG00000037116	cxcl12a
ENSDARG00000060845	antxr1d
ENSDARG00000076903	bend3
ENSDARG00000039269	arg2
ENSDARG00000039279	golga5
ENSDARG00000012972	cfl1l
ENSDARG00000007795	cst3
ENSDARG00000017489	zgc:123068
ENSDARG00000039243	zgc:152791
ENSDARG00000078389	si:dkey-188i13.7
ENSDARG00000092725	si:dkey-188i13.8
ENSDARG00000074754	si:dkey-188i13.9
ENSDARG00000075151	si:dkey-188i13.10
ENSDARG00000091699	capn2a
ENSDARG00000052826	runx3
ENSDARG00000030440	rsrp1
ENSDARG00000078247	vip
ENSDARG00000092903	zgc:153317
ENSDARG00000042214	tmem243a
ENSDARG00000036571	sema3e
ENSDARG00000002249	tbxas1
ENSDARG00000069630	tat
ENSDARG00000019195	vps9d1
ENSDARG00000068876	zgc:153031
ENSDARG00000111261	FO834850.1
ENSDARG00000041691	bhlhe41
ENSDARG00000041623	mt2
ENSDARG00000101438	lonp2
ENSDARG00000041108	ctsh
ENSDARG00000008936	sec11a
ENSDARG00000068140	si:dkey-24l11.2
ENSDARG00000100719	uraha
ENSDARG00000055751	fosb
ENSDARG00000055043	depdc7a
ENSDARG00000007383	kcnk6
ENSDARG00000017246	prx
ENSDARG00000078142	SPAG9 (1 of many)
ENSDARG00000019274	rasd1
ENSDARG00000035809	col1a1b
ENSDARG00000034470	aldoab
ENSDARG00000045947	hrc
ENSDARG00000101199	rbp4
ENSDARG00000071709	ppp1r9bb
ENSDARG00000078417	plxdc1
ENSDARG00000052388	pcgf5b
ENSDARG00000002768	pvalb2
ENSDARG00000103789	tmem130
ENSDARG00000099672	capgb
ENSDARG00000099101	gch2
ENSDARG00000011496	ppm1bb
ENSDARG00000096712	si:dkey-193p11.2
ENSDARG00000077297	nbr1a
ENSDARG00000020876	pdk2a
ENSDARG00000096711	si:ch211-194k22.8
ENSDARG00000045066	entpd1
ENSDARG00000074121	dnmbp
ENSDARG00000061226	timp2a
ENSDARG00000026611	socs3b
ENSDARG00000104442	aatkb
ENSDARG00000060457	pmp22b
ENSDARG00000109276	CABZ01068367.1
ENSDARG00000106669	CABZ01068358.1
ENSDARG00000111373	BX005305.2
ENSDARG00000088643	CU855711.1
ENSDARG00000117204	LO017725.1
ENSDARG00000098724	rgrb
ENSDARG00000024416	twistnb
ENSDARG00000011076	zgc:91968
ENSDARG00000036832	cyt1l
ENSDARG00000092947	cyt1
ENSDARG00000094041	krt17
ENSDARG00000036830	krt91
ENSDARG00000059054	pdk2b
ENSDARG00000063310	oxr1b
ENSDARG00000036773	s100s
ENSDARG00000070972	si:ch211-81a5.8
ENSDARG00000063037	lipea
ENSDARG00000071116	eepd1
ENSDARG00000021140	pabpc1b
ENSDARG00000035990	cited4a
ENSDARG00000062688	gpnmb
ENSDARG00000036186	mbpa
ENSDARG00000070702	s100v2
ENSDARG00000008859	mylipa
ENSDARG00000014588	adcy2b
ENSDARG00000004588	sox4a
ENSDARG00000070537	stmn2b
ENSDARG00000070357	cx39.4
ENSDARG00000089362	grn1
ENSDARG00000020007	col1a2
ENSDARG00000042296	dlx5a
ENSDARG00000100917	slc30a8
ENSDARG00000043102	lxn
ENSDARG00000012968	rhoub
ENSDARG00000103720	zgc:162730
ENSDARG00000099814	FBXO46
ENSDARG00000088251	si:ch211-24o10.6
ENSDARG00000075436	sytl2b
ENSDARG00000002336	dlc
ENSDARG00000077399	ubash3bb
ENSDARG00000041715	bco2b
ENSDARG00000093931	rflnb
ENSDARG00000019949	serpinh1b
ENSDARG00000025903	lgals9l1
ENSDARG00000041060	lgals9l3
ENSDARG00000021343	wsb1
ENSDARG00000025595	agmo
ENSDARG00000013150	dhx16
ENSDARG00000097804	lypc
ENSDARG00000097824	smco4
ENSDARG00000010764	flj13639
ENSDARG00000029353	serpine2
ENSDARG00000037845	col9a3
ENSDARG00000018404	krt18
ENSDARG00000062357	fam19a1a
ENSDARG00000095002	si:rp71-17i16.4
ENSDARG00000070835	tnnc2
ENSDARG00000037517	slc35c2
ENSDARG00000070818	pax7b
ENSDARG00000056499	ca6
ENSDARG00000056438	her9
ENSDARG00000004218	rnd1b
ENSDARG00000018968	acvr1ba
ENSDARG00000018179	acvrl1
ENSDARG00000025522	sgk1
ENSDARG00000093702	si:dkey-126g1.9
ENSDARG00000025147	cd63
ENSDARG00000000796	nr4a1
ENSDARG00000060288	plpbp
ENSDARG00000091127	klf15
ENSDARG00000111188	cdaa
ENSDARG00000075468	vwa1
ENSDARG00000041644	si:dkey-194e6.1
ENSDARG00000103766	cyp2aa7
ENSDARG00000099203	atp1b2a
ENSDARG00000023062	cyr61
ENSDARG00000099332	ly6m5
ENSDARG00000075191	oacyl
ENSDARG00000058693	cast
ENSDARG00000092916	mlnl
ENSDARG00000017388	gstt1b
ENSDARG00000028257	cyb561a3b
ENSDARG00000069518	aqp3b
ENSDARG00000057918	tsc1b
ENSDARG00000098112	btc
ENSDARG00000002593	slc45a2
ENSDARG00000044694	fybb
ENSDARG00000044688	dusp4
ENSDARG00000044684	rbp4l
ENSDARG00000007671	ghrb
ENSDARG00000057121	BX511186.1
ENSDARG00000057113	c6
ENSDARG00000057032	ppm1nb
ENSDARG00000075161	defbl1
ENSDARG00000010047	neu3.2
ENSDARG00000062003	myo5b
ENSDARG00000091888	si:dkeyp-69c1.9
ENSDARG00000044626	ccdc90b
ENSDARG00000007184	zbtb16a
ENSDARG00000056181	ncam1a
ENSDARG00000009544	cldnb
ENSDARG00000054911	tmsb
ENSDARG00000054929	zgc:110540
ENSDARG00000009553	gng3
ENSDARG00000037012	slc3a2b
ENSDARG00000031246	hbegfb
ENSDARG00000032746	tnfsf10l3
ENSDARG00000036628	cd74b
ENSDARG00000007040	tmigd1
ENSDARG00000023820	faxdc2
ENSDARG00000021059	alas1
ENSDARG00000034624	nuf2
ENSDARG00000100795	timp4.3
ENSDARG00000091298	pmela
ENSDARG00000074565	pusl1
ENSDARG00000045006	ptprga
ENSDARG00000070873	ccl25b
ENSDARG00000027744	gadd45ba
ENSDARG00000075629	si:dkey-197i20.6
ENSDARG00000044975	krt94
ENSDARG00000036840	krt15
ENSDARG00000020761	arrdc2
ENSDARG00000016773	cishb
ENSDARG00000040764	id1
ENSDARG00000037587	SYNPR
ENSDARG00000024815	ogfrl2
ENSDARG00000070597	prelp
ENSDARG00000076120	foxp4
ENSDARG00000089564	MDFI
ENSDARG00000075343	csf1a
ENSDARG00000020328	plekha6
ENSDARG00000057575	pnp4a
ENSDARG00000077434	mon1bb
ENSDARG00000070511	si:dkey-183j2.10
ENSDARG00000061737	ece1
ENSDARG00000020191	ppef1
ENSDARG00000013422	slc8a1a
ENSDARG00000056028	slc22a7a
ENSDARG00000086881	ier2b
ENSDARG00000105389	mmel1
ENSDARG00000076532	si:ch211-222l21.1
ENSDARG00000100398	pax7a
ENSDARG00000086826	sult6b1
ENSDARG00000103608	zgc:153431
ENSDARG00000104470	syngr2b
ENSDARG00000091726	aebp1
ENSDARG00000103600	st8sia4
ENSDARG00000003259	loxa
ENSDARG00000057992	fstb
ENSDARG00000011418	sigmar1
ENSDARG00000010641	slc20a1b
ENSDARG00000095294	si:dkey-200l5.4
ENSDARG00000076858	TCIM (1 of many)
ENSDARG00000044048	prnpb
ENSDARG00000104598	pcdh1a6
ENSDARG00000043806	postna
ENSDARG00000026531	alcama
ENSDARG00000018065	ntm
ENSDARG00000014796	wnt11r
ENSDARG00000043154	ucp2
ENSDARG00000043157	dnajb13
ENSDARG00000054155	pcna
ENSDARG00000116988	FP236542.1
ENSDARG00000024548	cryba4
ENSDARG00000101557	scarb1
ENSDARG00000071863	itgb1a
ENSDARG00000098589	cyb5a
ENSDARG00000059391	gyg1b
ENSDARG00000029072	klf6a
ENSDARG00000092898	si:ch211-157j23.3
ENSDARG00000113438	CR318624.2
ENSDARG00000100872	otud1
ENSDARG00000017929	ncoa2
ENSDARG00000071626	ptgdsb.2
ENSDARG00000027088	ptgdsb.1
ENSDARG00000058969	cntnap2a
ENSDARG00000089205	si:dkey-73n8.3
ENSDARG00000059097	nktr
ENSDARG00000045351	ccdc58
ENSDARG00000058394	abhd10b
ENSDARG00000062415	ctnnd2a
ENSDARG00000075542	zfhx4
ENSDARG00000057437	apodb
ENSDARG00000093098	ccl34b.8
ENSDARG00000010008	vim
ENSDARG00000045277	rdh12l
ENSDARG00000055292	atg9b
ENSDARG00000087303	cebpd
ENSDARG00000038559	h1f0
ENSDARG00000100025	si:ch211-231f6.6
ENSDARG00000105209	MPRIP
ENSDARG00000101627	ssr1
ENSDARG00000079475	nckipsd
ENSDARG00000020298	btg2
ENSDARG00000103477	si:ch211-255f4.5
ENSDARG00000059015	lim2.2
ENSDARG00000101362	mibp
ENSDARG00000093111	si:ch211-209l18.2
ENSDARG00000088198	CABZ01077220.1
ENSDARG00000090600	si:ch211-213a13.1
ENSDARG00000113572	si:dkey-102c8.3
ENSDARG00000008306	rdh5
ENSDARG00000078828	npb
ENSDARG00000000212	krt97
ENSDARG00000071506	mgat5
ENSDARG00000020054	aox6
ENSDARG00000071475	aox5
ENSDARG00000087697	lpl
ENSDARG00000061692	yjefn3
ENSDARG00000071377	hsd11b1la
ENSDARG00000034013	rgmd
ENSDARG00000098761	rgs2
ENSDARG00000103026	p3h2
ENSDARG00000063177	manf
ENSDARG00000041839	tsc22d2
ENSDARG00000092584	si:ch1073-385f13.3
ENSDARG00000020708	mdkb
ENSDARG00000097209	cox8b
ENSDARG00000046030	zgc:110339
ENSDARG00000103937	ndrg4
ENSDARG00000070917	kitlga
ENSDARG00000042874	phlda2
ENSDARG00000033307	igf2b
ENSDARG00000078707	sema7a
ENSDARG00000015709	hsd17b12a
ENSDARG00000097208	alkbh3
ENSDARG00000029069	tnni2a.4
ENSDARG00000003216	anxa2a
ENSDARG00000112954	zgc:165555
ENSDARG00000097236	SVIP
ENSDARG00000101185	CABZ01095001.1
ENSDARG00000063895	mt-nd1
ENSDARG00000063899	mt-nd2
ENSDARG00000063905	mt-co1
ENSDARG00000063908	mt-co2
ENSDARG00000063911	mt-atp6
ENSDARG00000063914	mt-nd3
ENSDARG00000063917	mt-nd4
ENSDARG00000063924	mt-cyb
ENSDARG00000098186	TMEM19
ENSDARG00000102800	CABZ01081752.2
ENSDARG00000100614	zgc:171497
ENSDARG00000099389	cdo1

## Sheet: Table_6
Ensembl ID	Gene symbol	Cluster	q-value	Citation (PMID)
ENSDARG00000041332	tmem33	1	7.29e-08
ENSDARG00000004078	acsl4a	1	2.46e-08
ENSDARG00000101009	cited4b	1	1.82e-08
ENSDARG00000037488	canx	1	1.33e-09
ENSDARG00000099746	rgs3a	1	8.82e-10
ENSDARG00000012244	ube2e3	1	3.28e-10
ENSDARG00000004060	bhlhe40	1	2.78e-13	21949374
ENSDARG00000059279	tfap2a	1	1.95e-16	14534133
ENSDARG00000063912	mt-co3	1	4.86e-17
ENSDARG00000063908	mt-co2	1	3.61e-18
ENSDARG00000037879	lfng	1	1.01e-18
ENSDARG00000029353	serpine2	1	9.27e-21
ENSDARG00000036036	mdka	1	1.05e-24
ENSDARG00000041691	bhlhe41	1	4.42e-27	25545474
ENSDARG00000002013	grb10a	1	4.05e-31
ENSDARG00000053136	b2m	1	5.18e-42
ENSDARG00000101461	emp3b	1	3.48e-46
ENSDARG00000034423	sncga	2	7.18e-08
ENSDARG00000002745	tdh	2	6.38e-08
ENSDARG00000059391	gyg1b	2	4.88e-08
ENSDARG00000077653	rabl6b	2	4.48e-08
ENSDARG00000068214	ccni	2	2.63e-08
ENSDARG00000102415	scinla	2	3.38e-09
ENSDARG00000077828	slc29a3	2	7.33e-10	30339321
ENSDARG00000040190	qdpra	2	9.61e-13
ENSDARG00000056028	slc22a7a	2	9.31e-13
ENSDARG00000103789	tmem130	2	7.14e-14
ENSDARG00000056151	tyrp1b	2	8.62e-18	30339321
ENSDARG00000011961	csrp2	2	8.69e-28
ENSDARG00000041623	mt2	2	2.13e-28
ENSDARG00000006215	akr1b1	2	8.17e-37
ENSDARG00000009978	icn	2	1.04e-65
ENSDARG00000104068	gstp1	2	2.97e-125	22251241
ENSDARG00000052497	zgc:110789	3	6.11e-08
ENSDARG00000070357	cx39.4	3	5.88e-08	25535837, 30339321
ENSDARG00000006508	pip5k1bb	3	4.44e-08
ENSDARG00000070266	spock3	3	2.51e-08
ENSDARG00000006766	snd1	3	1.52e-08
ENSDARG00000015559	fstl1a	3	1.48e-08
ENSDARG00000063905	mt-co1	3	6.9e-09
ENSDARG00000041363	dctn3	3	2.39e-09
ENSDARG00000101586	si:ch73-389b16.1	3	1.45e-09
ENSDARG00000044048	prnpb	3	1.24e-09
ENSDARG00000052783	cdc42ep3	3	2.88e-10
ENSDARG00000055570	gpr61	3	1.92e-10
ENSDARG00000063895	mt-nd1	3	5.49e-11
ENSDARG00000058606	sik1	3	3.2e-11
ENSDARG00000091888	si:dkeyp-69c1.9	3	3.03e-11
ENSDARG00000063899	mt-nd2	3	9.24e-12
ENSDARG00000091813	si:dkey-21a6.5	3	4.35e-12
ENSDARG00000004930	lmo7a	3	1.4e-12
ENSDARG00000040177	rgs16	3	1.16e-12
ENSDARG00000000690	sypl2b	3	1.72e-13
ENSDARG00000102096	adra2b	3	1.01e-14
ENSDARG00000063924	mt-cyb	3	2.88e-15
ENSDARG00000007682	ppdpfa	3	2.57e-15
ENSDARG00000044501	viml	3	5.42e-17
ENSDARG00000061948	amotl2b	3	9.95e-18
ENSDARG00000022303	higd1a	3	1.75e-18
ENSDARG00000103522	si:zfos-943e10.1	3	4.48e-20
ENSDARG00000007818	palm1b	3	2.38e-20
ENSDARG00000075161	defbl1	3	2.38e-20
ENSDARG00000035018	thy1	3	1.1e-20
ENSDARG00000018328	rhocb	3	6.47e-21
ENSDARG00000002344	tubb4b	3	3.36e-21
ENSDARG00000042539	ywhaqa	3	2.72e-22
ENSDARG00000063911	mt-atp6	3	1.05e-22
ENSDARG00000087188	nfil3-6	3	1.15e-25
ENSDARG00000044694	fybb	3	1.08e-25
ENSDARG00000032746	tnfsf10l3	3	2.01e-26
ENSDARG00000114516	CABZ01021592.1	3	2.5e-35
ENSDARG00000045074	arl4d	3	7.02e-36
ENSDARG00000043257	ckbb	3	2.33e-48
ENSDARG00000046030	zgc:110339	3	7.3e-98
ENSDARG00000031317	ppdpfb	4	4.12e-08
ENSDARG00000090268	krtt1c19e	4	2.63e-08
ENSDARG00000020953	dnajb6b	4	6.16e-09
ENSDARG00000058105	rpl36a	4	7.03e-12
ENSDARG00000020239	lpin1	4	4.23e-12
ENSDARG00000028027	trim63a	4	1.26e-12
ENSDARG00000053858	crip1	4	1.03e-14
ENSDARG00000013351	cirbpb	4	5.63e-15
ENSDARG00000028618	zgc:77517	4	6.47e-21
ENSDARG00000058358	krt8	4	6.47e-21
ENSDARG00000036186	mbpa	4	3.05e-24
ENSDARG00000043154	ucp2	4	1e-25
ENSDARG00000055192	zgc:136930	4	8.43e-38
ENSDARG00000056248	si:dkey-183i3.5	4	2.49e-46
ENSDARG00000040764	id1	5	2.7e-09
ENSDARG00000035622	xbp1	5	1.92e-09
ENSDARG00000077473	mych	5	5.85e-10
ENSDARG00000053291	pnrc2	5	3.48e-10
ENSDARG00000074378	junba	5	6.56e-11
ENSDARG00000007241	mycb	5	1.86e-11	30339321
ENSDARG00000104773	junbb	5	2.1e-13
ENSDARG00000086881	ier2b	5	2.95e-16
ENSDARG00000031683	fosab	5	1.06e-20
ENSDARG00000020133	jdp2b	5	2.72e-22
ENSDARG00000025428	socs3a	5	8.65e-23
ENSDARG00000099195	ier2a	5	1.75e-38

## Sheet: Table_7
Description	Sequence	Notes
thrab_gRNA	AAGCTACCGGATATCACTAC
thraa_gRNA	GTGTGCGGAGACAAGGCCAC
thrb_gRNA	GTTTGTGGAGACAAAGCAAC
tyr_gRNA_1	GGGCCGCAGTATCCTCACTC
scarb1_gRNA-1	ggGATCTCTCCTACACCATG	gRNAs combined and induce a ~100bp indel
scarb1_gRNA-2	gGGCCCATGGTGATCCAGAG
thrab_seq-F	TGAAAACCTTGGAGCAGCTC	for sanger sequencing
thrab_seq-R	CGGCCCCTTACTTTGATTGT
thrab_geno-F	AGCTATCTGGAGAAGGATGAGC	126bp, can resolve -13bp deletion
thrab_geno-R	gaagaccaacCTTACAGCCC
scarb1_seq-F	TGTGCCTGAGTGCTTTAAACT	530bp, for genotyping
scarb1_seq-R	CGTGCTGCCTTTCTTTGAGT
tyr_seq-F	TCTTCAGCTCGTCTCTCCAG	643bp, for sanger sequencing
tyr_seq-R	AGCTTCCGGATCTCATGCTC
thraa_rt-pcr_F	CCAAGATCATTACGCCTGCC	209bp, RT-PCR
thraa_rt-pcr_R	TTTCAGCTGCTCTCGACTGA
thrab_rt-pcr_F	TGGATTTGGAGGCCTTCAGT	222bp, RT-PCR
thrab_rt-pcr_R	GTTTGACAGCCATCTCTCCG
thrb_rt-pcr_F	AACCAGTGCCAAGAATGTCG	248bp, RT-PCR
thrb_rt-pcr_R	TGTTTCCAGTGGTTGCCTTG
actb1_rt-pcr_F	ACTGGGATGACATGGAGAAGAT	155bp, RT-PCR
actb1_rt-pcr_R	GTGTTGAAGGTCTCGAACATGA
